# Supplementary material for: In-cell structural insight into the stability of sperm microtubule doublet
Source: Cell Discov. 2023 Nov 21;9:116. doi: 10.1038/s41421-023-00606-3 (PMC10663601; doi:10.1038/s41421-023-00606-3)
Supplement: Supplementary file 5 — Supplementary Dataset 1 [file 41421_2023_606_MOESM5_ESM.xlsx]

## Sheet: Proteins
Protein FDR Confidence: Combined	Master	Accession	Description	Exp. q-value: Combined	Sum PEP Score	Coverage [%]	# Peptides	# PSMs	# Unique Peptides	# AAs	MW [kDa]	calc. pI	Score Sequest HT: Sequest HT	# Peptides (by Search Engine): Sequest HT	# Protein Pathway Groups	# Razor Peptides	Abundance: F6: Sample	Found in Sample: [S6] F6: Sample	# Protein Groups	Modifications
High	Master Protein	Q60662	A-kinase anchor protein 4 OS=Mus musculus OX=10090 GN=Akap4 PE=1 SV=1	0	1203.09	74	80	1038	80	849	93.7	6.92	3160.9	80	0	0	5.51555e+10	High	1
High	Master Protein	A3KGV1	Outer dense fiber protein 2 OS=Mus musculus OX=10090 GN=Odf2 PE=1 SV=1	0	948.746	58	79	668	79	830	95.5	7.61	2104.8	79	0	0	2.66005e+10	High	1
High	Master Protein	A2ARZ3	Fibrous sheath-interacting protein 2 OS=Mus musculus OX=10090 GN=Fsip2 PE=1 SV=3	0	883.643	20	127	301	127	6995	784.4	6.51	926.25	127	0	0	1.49863e+09	High	1
High	Master Protein	P68372	Tubulin beta-4B chain OS=Mus musculus OX=10090 GN=Tubb4b PE=1 SV=1	0	684.761	78	38	817	4	445	49.8	4.89	2412.19	38	0	53	3.0368e+10	High	1
High	Master Protein	Q69Z23	Dynein axonemal heavy chain 17 OS=Mus musculus OX=10090 GN=Dnah17 PE=1 SV=2	0	675.841	29	113	239	110	4481	511.3	5.64	635.32	113	0	3	1.35254e+09	High	1
High	Master Protein	Q9JJN4	Succinyl-CoA:3-ketoacid coenzyme A transferase 2A, mitochondrial OS=Mus musculus OX=10090 GN=Oxct2a PE=2 SV=2	0	674.575	74	45	745	45	520	56.4	8.91	2127.29	45	0	0	4.75391e+10	High	1
High	Master Protein	P17710	Hexokinase-1 OS=Mus musculus OX=10090 GN=Hk1 PE=1 SV=3	0	600.015	55	66	685	59	974	108.2	6.8	1696.67	66	0	11	2.55897e+10	High	1
High	Master Protein	Q64521	Glycerol-3-phosphate dehydrogenase, mitochondrial OS=Mus musculus OX=10090 GN=Gpd2 PE=1 SV=2	0	550.641	80	56	314	56	727	80.9	6.61	929.47	56	0	0	4.68329e+09	High	1
High	Master Protein	P99024	Tubulin beta-5 chain OS=Mus musculus OX=10090 GN=Tubb5 PE=1 SV=1	0	540.153	70	33	656	3	444	49.6	4.89	1882.67	33	0	2	7.05626e+07	High	1
High	Master Protein	O88987	A-kinase anchor protein 3 OS=Mus musculus OX=10090 GN=Akap3 PE=1 SV=2	0	539.952	63	53	260	53	864	95.5	6.3	813.02	53	0	0	8.02142e+09	High	1
High	Master Protein	Q8VDD5	Myosin-9 OS=Mus musculus OX=10090 GN=Myh9 PE=1 SV=4	0	515.371	38	75	267	63	1960	226.2	5.66	768.99	75	0	12	9.99631e+08	High	1
High	Master Protein	Q60597	2-oxoglutarate dehydrogenase complex component E1 OS=Mus musculus OX=10090 GN=Ogdh PE=1 SV=3	0	512.077	57	56	307	45	1023	116.4	6.83	989.49	56	0	11	3.73742e+09	High	1
High	Master Protein	P56480	ATP synthase subunit beta, mitochondrial OS=Mus musculus OX=10090 GN=Atp5f1b PE=1 SV=2	0	508.609	73	31	532	31	529	56.3	5.34	1759.84	31	0	0	2.13535e+10	High	1
High	Master Protein	Q99KI0	Aconitate hydratase, mitochondrial OS=Mus musculus OX=10090 GN=Aco2 PE=1 SV=1	0	507.962	62	50	355	50	780	85.4	7.93	1165.37	50	0	0	7.80813e+09	High	1
High	Master Protein	Q9CWF2	Tubulin beta-2B chain OS=Mus musculus OX=10090 GN=Tubb2b PE=1 SV=1	0	493.229	60	29	557	3	445	49.9	4.89	1706.41	29	0	0	2.60972e+08	High	1
High	Master Protein	A0A1D5RMD1	IQ motif-containing N OS=Mus musculus OX=10090 GN=Iqcn PE=4 SV=1	0	488.459	52	60	159	60	1434	154.6	10.02	472.97	60	0	0	1.62294e+09	High	1
High	Master Protein	P09041	Phosphoglycerate kinase 2 OS=Mus musculus OX=10090 GN=Pgk2 PE=1 SV=4	0	487.306	82	39	509	31	417	44.8	6.8	1600.05	39	0	10	2.07707e+10	High	1
High	Master Protein	Q91XQ0	Dynein axonemal heavy chain 8 OS=Mus musculus OX=10090 GN=Dnah8 PE=1 SV=2	0	484.387	23	101	199	99	4731	540.9	6.18	465.42	101	0	0	7.33993e+08	High	1
High	Master Protein	P17182	Alpha-enolase OS=Mus musculus OX=10090 GN=Eno1 PE=1 SV=3	0	471.748	79	41	334	35	434	47.1	6.8	1019.09	41	0	7	1.36227e+10	High	1
High	Master Protein	P20029	Endoplasmic reticulum chaperone BiP OS=Mus musculus OX=10090 GN=Hspa5 PE=1 SV=3	0	468.219	62	48	290	46	655	72.4	5.16	998.88	48	0	2	4.25817e+09	High	1
High	Master Protein	P05214	Tubulin alpha-3 chain OS=Mus musculus OX=10090 GN=Tuba3b PE=1 SV=1	0	466.724	65	37	552	6	450	49.9	5.1	1393.78	37	0	39	3.02344e+10	High	1
High	Master Protein	Q8BTM8	Filamin-A OS=Mus musculus OX=10090 GN=Flna PE=1 SV=5	0	465.958	30	60	196	53	2647	281	6.04	622.53	60	0	6	4.84109e+08	High	1
High	Master Protein	P63038	60 kDa heat shock protein, mitochondrial OS=Mus musculus OX=10090 GN=Hspd1 PE=1 SV=1	0	465.409	69	46	314	46	573	60.9	6.18	1066.51	46	0	0	6.50517e+09	High	1
High	Master Protein	P52480	Pyruvate kinase PKM OS=Mus musculus OX=10090 GN=Pkm PE=1 SV=4	0	459.618	75	40	337	38	531	57.8	7.47	1099.48	40	0	2	8.31638e+09	High	1
High	Master Protein	P00342	L-lactate dehydrogenase C chain OS=Mus musculus OX=10090 GN=Ldhc PE=1 SV=2	0	453.611	95	36	965	34	332	35.9	8.21	2487.55	36	0	2	8.13179e+10	High	1
High	Master Protein	G5E8A8	Tektin-5 OS=Mus musculus OX=10090 GN=Tekt5 PE=1 SV=1	0	452.404	75	42	220	40	557	62.7	7.78	722.19	42	0	2	4.48528e+09	High	1	Acetyl [N-Term]
High	Master Protein	Q64467	Glyceraldehyde-3-phosphate dehydrogenase, testis-specific OS=Mus musculus OX=10090 GN=Gapdhs PE=1 SV=1	0	447.004	69	30	245	27	440	47.6	7.88	930.66	30	0	5	1.45848e+10	High	1
High	Master Protein	Q8CAQ8	MICOS complex subunit Mic60 OS=Mus musculus OX=10090 GN=Immt PE=1 SV=1	0	430.231	70	56	261	56	757	83.8	6.61	808.46	56	0	0	2.79991e+09	High	1
High	Master Protein	Q80X68	Citrate synthase OS=Mus musculus OX=10090 GN=Csl PE=1 SV=1	0	425.198	60	30	335	19	466	52.3	8.79	953.15	30	0	17	7.57358e+09	High	1
High	Master Protein	Q03265	ATP synthase subunit alpha, mitochondrial OS=Mus musculus OX=10090 GN=Atp5f1a PE=1 SV=1	0	423.374	66	44	431	44	553	59.7	9.19	1223.25	44	0	0	2.2125e+10	High	1
High	Master Protein	Q8BVP2	L-lactate dehydrogenase OS=Mus musculus OX=10090 GN=Ldhal6b PE=1 SV=1	0	423.286	73	34	455	33	382	42	9.16	1180.15	34	0	1	1.98948e+10	High	1
High	Master Protein	P06745	Glucose-6-phosphate isomerase OS=Mus musculus OX=10090 GN=Gpi PE=1 SV=4	0	420.701	68	37	257	37	558	62.7	8.13	797.49	37	0	0	4.93528e+09	High	1
High	Master Protein	O88799	Zonadhesin OS=Mus musculus OX=10090 GN=Zan PE=1 SV=1	0	414.385	15	59	223	59	5376	579.5	5.4	560.2	59	0	0	7.99115e+08	High	1
High	Master Protein	P15508	Spectrin beta chain, erythrocytic OS=Mus musculus OX=10090 GN=Sptb PE=1 SV=4	0	405.843	31	60	158	58	2128	245.1	5.33	445.84	60	0	2	5.22598e+08	High	1
High	Master Protein	Q02357	Ankyrin-1 OS=Mus musculus OX=10090 GN=Ank1 PE=1 SV=2	0	399.524	33	51	207	51	1862	204.1	6.55	628.88	51	0	0	4.25152e+08	High	1
High	Master Protein	P80314	T-complex protein 1 subunit beta OS=Mus musculus OX=10090 GN=Cct2 PE=1 SV=4	0	395.769	75	36	241	36	535	57.4	6.4	820.02	36	0	0	2.69329e+09	High	1
High	Master Protein	P48774	Glutathione S-transferase Mu 5 OS=Mus musculus OX=10090 GN=Gstm5 PE=1 SV=1	0	395.415	83	32	396	30	224	26.6	7.21	988.63	32	0	2	2.54652e+10	High	1
High	Master Protein	P08032	Spectrin alpha chain, erythrocytic 1 OS=Mus musculus OX=10090 GN=Spta1 PE=1 SV=3	0	395.164	31	63	160	62	2415	279.7	5.03	468.67	63	0	1	4.55382e+08	High	1
High	Master Protein	Q91YE9	Cytosolic 5'-nucleotidase 1B OS=Mus musculus OX=10090 GN=Nt5c1b PE=1 SV=2	0	388.234	66	30	220	30	573	65	8.37	729.19	30	0	0	2.09833e+09	High	1
High	Master Protein	Q8BMF4	Dihydrolipoyllysine-residue acetyltransferase component of pyruvate dehydrogenase complex, mitochondrial OS=Mus musculus OX=10090 GN=Dlat PE=1 SV=2	0	377.195	50	29	276	29	642	67.9	8.57	796.54	29	0	0	9.9694e+09	High	1
High	Master Protein	P38647	Stress-70 protein, mitochondrial OS=Mus musculus OX=10090 GN=Hspa9 PE=1 SV=3	0	376.005	57	39	255	38	679	73.4	6.07	822.33	39	0	1	2.10056e+09	High	1
High	Master Protein	Q9D5V1	Actin-like 11 OS=Mus musculus OX=10090 GN=Actl11 PE=1 SV=1	0	369.239	42	37	85	37	1207	130.7	6.99	316.61	37	0	0	4.50939e+08	High	1
High	Master Protein	Q9WV27	Sodium/potassium-transporting ATPase subunit alpha-4 OS=Mus musculus OX=10090 GN=Atp1a4 PE=1 SV=3	0	361.723	43	40	203	34	1032	114.8	5.71	657.89	40	0	8	2.39157e+09	High	1
High	Master Protein	P68373	Tubulin alpha-1C chain OS=Mus musculus OX=10090 GN=Tuba1c PE=1 SV=1	0	360.474	63	32	376	3	449	49.9	5.1	1009.04	32	0	4	2.28269e+08	High	1
High	Master Protein	Q8BMS1	Trifunctional enzyme subunit alpha, mitochondrial OS=Mus musculus OX=10090 GN=Hadha PE=1 SV=1	0	359.671	54	37	254	37	763	82.6	9.14	720.34	37	0	0	3.65463e+09	High	1
High	Master Protein	P80318	T-complex protein 1 subunit gamma OS=Mus musculus OX=10090 GN=Cct3 PE=1 SV=1	0	352.203	65	36	239	36	545	60.6	6.7	685.93	36	0	0	1.93138e+09	High	1
High	Master Protein	P41216	Long-chain-fatty-acid--CoA ligase 1 OS=Mus musculus OX=10090 GN=Acsl1 PE=1 SV=2	0	351.694	53	38	306	34	699	77.9	7.15	876.46	38	0	4	4.01784e+09	High	1	Acetyl [N-Term]
High	Master Protein	P05064	Fructose-bisphosphate aldolase A OS=Mus musculus OX=10090 GN=Aldoa PE=1 SV=2	0	350.661	79	31	265	2	364	39.3	8.09	891.94	31	0	16	1.45339e+09	High	1
High	Master Protein	Q9WUA3	ATP-dependent 6-phosphofructokinase, platelet type OS=Mus musculus OX=10090 GN=Pfkp PE=1 SV=1	0	344.91	41	34	231	31	784	85.4	7.11	660.08	34	0	4	1.61071e+09	High	1
High	Master Protein	Q68FD5	Clathrin heavy chain 1 OS=Mus musculus OX=10090 GN=Cltc PE=1 SV=3	0	343.157	34	47	164	47	1675	191.4	5.69	505.87	47	0	0	5.07352e+08	High	1
High	Master Protein	P27773	Protein disulfide-isomerase A3 OS=Mus musculus OX=10090 GN=Pdia3 PE=1 SV=2	0	336.868	59	36	216	36	505	56.6	6.21	677.6	36	0	0	2.76045e+09	High	1
High	Master Protein	P20152	Vimentin OS=Mus musculus OX=10090 GN=Vim PE=1 SV=3	0	332.981	78	47	221	41	466	53.7	5.12	644.22	47	0	5	1.97025e+09	High	1
High	Master Protein	P26039	Talin-1 OS=Mus musculus OX=10090 GN=Tln1 PE=1 SV=2	0	332.472	25	52	169	52	2541	269.7	6.18	465.13	52	0	0	3.45703e+08	High	1
High	Master Protein	Q9Z2I9	Succinate--CoA ligase [ADP-forming] subunit beta, mitochondrial OS=Mus musculus OX=10090 GN=Sucla2 PE=1 SV=2	0	332.095	68	37	427	37	463	50.1	7.01	1072.61	37	0	0	1.91418e+10	High	1
High	Master Protein	Q6Q477	Plasma membrane calcium-transporting ATPase 4 OS=Mus musculus OX=10090 GN=Atp2b4 PE=1 SV=1	0	330.967	32	43	194	27	1205	133	6.13	550.28	43	0	15	2.01681e+09	High	1
High	Master Protein	Q9D051	Pyruvate dehydrogenase E1 component subunit beta, mitochondrial OS=Mus musculus OX=10090 GN=Pdhb PE=1 SV=1	0	330.398	63	21	324	21	359	38.9	6.87	1005.09	21	0	0	1.31798e+10	High	1
High	Master Protein	P16627	Heat shock 70 kDa protein 1-like OS=Mus musculus OX=10090 GN=Hspa1l PE=1 SV=4	0	328.702	61	39	228	25	641	70.6	6.24	690.72	39	0	10	2.31892e+09	High	1
High	Master Protein	O08749	Dihydrolipoyl dehydrogenase, mitochondrial OS=Mus musculus OX=10090 GN=Dld PE=1 SV=2	0	328.536	59	24	226	24	509	54.2	7.9	761.87	24	0	0	3.88533e+09	High	1
High	Master Protein	P35487	Pyruvate dehydrogenase E1 component subunit alpha, testis-specific form, mitochondrial OS=Mus musculus OX=10090 GN=Pdha2 PE=1 SV=1	0	328.348	76	32	322	31	391	43.4	8.5	875.37	32	0	1	1.06539e+10	High	1
High	Master Protein	P68368	Tubulin alpha-4A chain OS=Mus musculus OX=10090 GN=Tuba4a PE=1 SV=1	0	327.615	61	27	317	5	448	49.9	5.06	900.67	27	0	0	3.47437e+07	High	1
High	Master Protein	P60710	Actin, cytoplasmic 1 OS=Mus musculus OX=10090 GN=Actb PE=1 SV=1	0	327.424	82	29	331	11	375	41.7	5.48	902.03	29	0	24	1.65052e+10	High	1
High	Master Protein	Q01853	Transitional endoplasmic reticulum ATPase OS=Mus musculus OX=10090 GN=Vcp PE=1 SV=4	0	326.507	52	36	228	36	806	89.3	5.26	688.69	36	0	0	1.66059e+09	High	1
High	Master Protein	O70250	Phosphoglycerate mutase 2 OS=Mus musculus OX=10090 GN=Pgam2 PE=1 SV=3	0	324.669	78	23	158	18	253	28.8	8.5	520.81	23	0	6	5.22267e+09	High	1
High	Master Protein	A6ZI46	Fructose-bisphosphate aldolase OS=Mus musculus OX=10090 GN=Aldoart1 PE=1 SV=1	0	323.239	73	29	247	8	419	45.3	7.05	765.54	29	0	0	2.23519e+08	High	1
High	Master Protein	P63017	Heat shock cognate 71 kDa protein OS=Mus musculus OX=10090 GN=Hspa8 PE=1 SV=1	0	319.861	59	39	211	25	646	70.8	5.52	601.12	39	0	11	2.11941e+09	High	1
High	Master Protein	Q9JJZ2	Tubulin alpha-8 chain OS=Mus musculus OX=10090 GN=Tuba8 PE=1 SV=1	0	319.701	48	27	271	4	449	50	5.1	760.22	27	0	0	7.06135e+07	High	1
High	Master Protein	A8DUK4	Beta-globin OS=Mus musculus OX=10090 GN=Hbb-bs PE=1 SV=1	0	319.163	91	16	1071	4	147	15.7	7.69	3094.03	16	0	16	6.30281e+10	High	1
High	Master Protein	P08113	Endoplasmin OS=Mus musculus OX=10090 GN=Hsp90b1 PE=1 SV=2	0	315.241	47	41	229	39	802	92.4	4.82	613.59	41	0	2	2.65105e+09	High	1
High	Master Protein	P07901	Heat shock protein HSP 90-alpha OS=Mus musculus OX=10090 GN=Hsp90aa1 PE=1 SV=4	0	315.112	47	41	182	26	733	84.7	5.01	497.87	41	0	16	1.29885e+09	High	1
High	Master Protein	P17156	Heat shock-related 70 kDa protein 2 OS=Mus musculus OX=10090 GN=Hspa2 PE=1 SV=2	0	311.671	55	38	253	23	633	69.6	5.67	754.61	38	0	0	1.93284e+09	High	1
High	Master Protein	P06151	L-lactate dehydrogenase A chain OS=Mus musculus OX=10090 GN=Ldha PE=1 SV=3	0	309.712	76	32	451	28	332	36.5	7.74	969.45	32	0	1	5.97384e+09	High	1
High	Master Protein	Q6P1E8	EF-hand calcium-binding domain-containing protein 6 OS=Mus musculus OX=10090 GN=Efcab6 PE=1 SV=2	0	308.565	31	43	153	43	1516	175.7	8.87	451.64	43	0	0	9.11825e+08	High	1
High	Master Protein	Q6NY15	Testis-specific gene 10 protein OS=Mus musculus OX=10090 GN=Tsga10 PE=1 SV=1	0	304.353	58	47	99	47	697	81.2	5.8	288.71	47	0	0	6.82e+08	High	1
High	Master Protein	Q99JY0	Trifunctional enzyme subunit beta, mitochondrial OS=Mus musculus OX=10090 GN=Hadhb PE=1 SV=1	0	301.9	49	22	168	22	475	51.4	9.38	556.22	22	0	0	2.78181e+09	High	1
High	Master Protein	Q8K2B3	Succinate dehydrogenase [ubiquinone] flavoprotein subunit, mitochondrial OS=Mus musculus OX=10090 GN=Sdha PE=1 SV=1	0	300.68	48	28	178	28	664	72.5	7.37	534.19	28	0	0	3.25101e+09	High	1
High	Master Protein	Q9ERD7	Tubulin beta-3 chain OS=Mus musculus OX=10090 GN=Tubb3 PE=1 SV=1	0	298.125	39	21	362	2	450	50.4	4.93	949.63	21	0	2	1.96785e+07	High	1
High	Master Protein	Q9CZ13	Cytochrome b-c1 complex subunit 1, mitochondrial OS=Mus musculus OX=10090 GN=Uqcrc1 PE=1 SV=2	0	297.407	60	24	174	23	480	52.8	6.21	578.7	24	0	1	4.52863e+09	High	1
High	Master Protein	P80316	T-complex protein 1 subunit epsilon OS=Mus musculus OX=10090 GN=Cct5 PE=1 SV=1	0	296.683	58	30	191	29	541	59.6	6.02	584.34	30	0	1	1.45435e+09	High	1
High	Master Protein	Q91VD9	NADH-ubiquinone oxidoreductase 75 kDa subunit, mitochondrial OS=Mus musculus OX=10090 GN=Ndufs1 PE=1 SV=2	0	290.809	50	36	227	36	727	79.7	5.72	642.35	36	0	0	2.04551e+09	High	1
High	Master Protein	P05202	Aspartate aminotransferase, mitochondrial OS=Mus musculus OX=10090 GN=Got2 PE=1 SV=1	0	290.086	67	32	213	32	430	47.4	9	656.23	32	0	0	4287081342	High	1
High	Master Protein	Q64514	Tripeptidyl-peptidase 2 OS=Mus musculus OX=10090 GN=Tpp2 PE=1 SV=3	0	288.601	40	46	171	46	1262	139.8	6.58	490.62	46	0	0	7.63913e+08	High	1
High	Master Protein	Q6X6Z7	Tektin-3 OS=Mus musculus OX=10090 GN=Tekt3 PE=2 SV=1	0	288.146	65	29	143	27	490	56.6	7.05	432.25	29	0	0	2.63059e+09	High	1
High	Master Protein	P11679	Keratin, type II cytoskeletal 8 OS=Mus musculus OX=10090 GN=Krt8 PE=1 SV=4	0	288.13	61	40	194	30	490	54.5	5.82	518.03	40	0	8	2.42034e+09	High	1
High	Master Protein	Q9D5A0	Sperm equatorial segment protein 1 OS=Mus musculus OX=10090 GN=Spesp1 PE=1 SV=2	0	287.723	63	25	136	25	399	44.7	5.3	522.45	25	0	0	1.90772e+09	High	1
High	Master Protein	Q64442	Sorbitol dehydrogenase OS=Mus musculus OX=10090 GN=Sord PE=1 SV=3	0	285.271	67	22	254	22	357	38.2	7.02	753.86	22	0	0	1.08847e+10	High	1
High	Master Protein	P07724	Albumin OS=Mus musculus OX=10090 GN=Alb PE=1 SV=3	0	285.128	50	32	193	32	608	68.6	6.07	595.58	32	0	0	2.12316e+09	High	1
High	Master Protein	P16858	Glyceraldehyde-3-phosphate dehydrogenase OS=Mus musculus OX=10090 GN=Gapdh PE=1 SV=2	0	284.427	59	19	173	1	333	35.8	8.25	556.98	19	0	21	1.01e+09	High	1
High	Master Protein	Q9D9T8	EF-hand domain-containing protein 1 OS=Mus musculus OX=10090 GN=Efhc1 PE=1 SV=1	0	283.77	52	31	119	31	648	75.1	6.05	357.22	31	0	0	8.53681e+08	High	1
High	Master Protein	P08071	Lactotransferrin OS=Mus musculus OX=10090 GN=Ltf PE=1 SV=4	0	282.31	56	37	134	37	707	77.8	8.53	408.97	37	0	0	8.2529e+08	High	1
High	Master Protein	Q8QZT1	Acetyl-CoA acetyltransferase, mitochondrial OS=Mus musculus OX=10090 GN=Acat1 PE=1 SV=1	0	280.672	52	21	180	21	424	44.8	8.51	604.95	21	0	0	2.77062e+09	High	1
High	Master Protein	Q8CDE2	Calicin OS=Mus musculus OX=10090 GN=Ccin PE=1 SV=1	0	277.282	60	31	173	31	588	66.7	8.18	475.99	31	0	0	2.61131e+09	High	1
High	Master Protein	P02088	Hemoglobin subunit beta-1 OS=Mus musculus OX=10090 GN=Hbb-b1 PE=1 SV=2	0	277.059	76	13	888	1	147	15.8	7.65	2558.82	13	0	0	1.42697e+08	High	1
High	Master Protein	Q9R0X4	Acyl-coenzyme A thioesterase 9, mitochondrial OS=Mus musculus OX=10090 GN=Acot9 PE=1 SV=1	0	276.732	59	32	275	13	439	50.5	8.59	730.87	32	0	24	4.91599e+09	High	1
High	Master Protein	Q8VC30	Triokinase/FMN cyclase OS=Mus musculus OX=10090 GN=Tkfc PE=1 SV=1	0	272.78	60	27	168	27	578	59.7	6.92	562.24	27	0	0	2.15875e+09	High	1
High	Master Protein	P80313	T-complex protein 1 subunit eta OS=Mus musculus OX=10090 GN=Cct7 PE=1 SV=1	0	271.861	63	32	175	32	544	59.6	7.84	584.3	32	0	0	2.10112e+09	High	1	Acetyl [N-Term]
High	Master Protein	Q8BJ64	Choline dehydrogenase, mitochondrial OS=Mus musculus OX=10090 GN=Chdh PE=1 SV=1	0	271.272	49	26	125	26	596	66.4	8.51	422.38	26	0	0	9.17301e+08	High	1
High	Master Protein	Q9CZU6	Citrate synthase, mitochondrial OS=Mus musculus OX=10090 GN=Cs PE=1 SV=1	0	270.524	55	25	240	14	464	51.7	8.57	593.36	25	0	0	5.05687e+09	High	1
High	Master Protein	Q3TVA9	Coiled-coil domain-containing protein 136 OS=Mus musculus OX=10090 GN=Ccdc136 PE=1 SV=2	0	270.238	34	33	86	33	1136	131.8	4.84	287.22	33	0	0	6.05862e+08	High	1
High	Master Protein	P10107	Annexin A1 OS=Mus musculus OX=10090 GN=Anxa1 PE=1 SV=2	0	269.547	77	32	156	31	346	38.7	7.37	494.05	32	0	1	7.67498e+08	High	1
High	Master Protein	Q3V132	ADP/ATP translocase 4 OS=Mus musculus OX=10090 GN=Slc25a31 PE=1 SV=1	0	268.29	64	34	308	29	320	35.2	9.58	750.78	34	0	5	1.68047e+10	High	1
High	Master Protein	Q9DB77	Cytochrome b-c1 complex subunit 2, mitochondrial OS=Mus musculus OX=10090 GN=Uqcrc2 PE=1 SV=1	0	266.42	51	24	177	24	453	48.2	9.25	566.41	24	0	0	5.72887e+09	High	1
High	Master Protein	Q9WU65	Glycerol kinase 2 OS=Mus musculus OX=10090 GN=Gk2 PE=1 SV=1	0	265.712	56	29	122	19	554	60.6	5.3	335.61	29	0	10	3.79774e+09	High	1
High	Master Protein	P47934	Carnitine O-acetyltransferase OS=Mus musculus OX=10090 GN=Crat PE=1 SV=3	0	265.442	50	35	274	35	626	70.8	8.44	733.78	35	0	0	7.88978e+09	High	1
High	Master Protein	P80315	T-complex protein 1 subunit delta OS=Mus musculus OX=10090 GN=Cct4 PE=1 SV=3	0	263.019	64	29	190	28	539	58	8.02	560.13	29	0	0	2.10254e+09	High	1
High	Master Protein	A6ZI47	Fructose-bisphosphate aldolase OS=Mus musculus OX=10090 GN=Aldoart2 PE=1 SV=1	0	262.868	71	32	195	16	364	39.3	7.44	601.16	32	0	15	1.12682e+10	High	1
High	Master Protein	Q9D485	EF-hand domain-containing family member C2 OS=Mus musculus OX=10090 GN=Efhc2 PE=2 SV=2	0	260.629	43	32	117	32	750	87.6	7.21	337.22	32	0	0	6.29483e+08	High	1
High	Master Protein	Q9EQ20	Methylmalonate-semialdehyde dehydrogenase [acylating], mitochondrial OS=Mus musculus OX=10090 GN=Aldh6a1 PE=1 SV=1	0	258.861	52	29	164	29	535	57.9	8.07	469.68	29	0	0	1.41404e+09	High	1
High	Master Protein	P14211	Calreticulin OS=Mus musculus OX=10090 GN=Calr PE=1 SV=1	0	258.574	58	27	174	27	416	48	4.49	447.13	27	0	0	2.88685e+09	High	1
High	Master Protein	Q149S1	Tektin-4 OS=Mus musculus OX=10090 GN=Tekt4 PE=1 SV=2	0	257.834	64	34	131	34	447	52	6.25	389.97	34	0	0	1.69668e+09	High	1
High	Master Protein	P32037	Solute carrier family 2, facilitated glucose transporter member 3 OS=Mus musculus OX=10090 GN=Slc2a3 PE=1 SV=1	0	254.089	23	16	314	16	493	53.4	4.98	839.51	16	0	0	1.54296e+10	High	1
High	Master Protein	P42932	T-complex protein 1 subunit theta OS=Mus musculus OX=10090 GN=Cct8 PE=1 SV=3	0	253.789	67	35	235	35	548	59.5	5.62	665.47	35	0	0	2.65904e+09	High	1
High	Master Protein	Q8R127	Saccharopine dehydrogenase-like oxidoreductase OS=Mus musculus OX=10090 GN=Sccpdh PE=1 SV=1	0	252.705	69	24	146	24	429	47.1	8.6	341.31	24	0	0	5.90999e+09	High	1
High	Master Protein	P11983	T-complex protein 1 subunit alpha OS=Mus musculus OX=10090 GN=Tcp1 PE=1 SV=3	0	251.963	58	29	177	29	556	60.4	6.16	535.93	29	0	0	2.34741e+09	High	1	Acetyl [N-Term]
High	Master Protein	P40142	Transketolase OS=Mus musculus OX=10090 GN=Tkt PE=1 SV=1	0	251.564	60	31	144	30	623	67.6	7.5	401.58	31	0	1	6.33026e+08	High	1
High	Master Protein	Q8VDM4	26S proteasome non-ATPase regulatory subunit 2 OS=Mus musculus OX=10090 GN=Psmd2 PE=1 SV=1	0	246.501	39	30	135	30	908	100.1	5.17	441.71	30	0	0	7.16658e+08	High	1
High	Master Protein	P48678	Prelamin-A/C OS=Mus musculus OX=10090 GN=Lmna PE=1 SV=2	0	245.27	49	37	176	36	665	74.2	6.98	507.17	37	0	1	1.21063e+09	High	1
High	Master Protein	Q8BH55	Threonine synthase-like 1 OS=Mus musculus OX=10090 GN=Thnsl1 PE=1 SV=1	0	244.407	47	29	126	29	747	83	7.2	365.71	29	0	0	9.62774e+08	High	1
High	Master Protein	E9Q5W2	Spermatogenesis-associated 31 subfamily D, member 1D OS=Mus musculus OX=10090 GN=Spata31d1d PE=4 SV=1	0	243.727	33	36	73	36	1247	136.9	9.26	215.98	36	0	0	3.38593e+08	High	1
High	Master Protein	P11499	Heat shock protein HSP 90-beta OS=Mus musculus OX=10090 GN=Hsp90ab1 PE=1 SV=3	0	242.626	43	35	154	18	724	83.2	5.03	380.19	35	0	0	3.06652e+08	High	1
High	Master Protein	P24549	Aldehyde dehydrogenase 1A1 OS=Mus musculus OX=10090 GN=Aldh1a1 PE=1 SV=5	0	242.477	53	25	147	23	501	54.4	7.8	442.64	25	0	0	5.18371e+08	High	1
High	Master Protein	P52825	Carnitine O-palmitoyltransferase 2, mitochondrial OS=Mus musculus OX=10090 GN=Cpt2 PE=1 SV=2	0	241.688	48	28	133	28	658	73.9	8.37	399.34	28	0	0	1.29178e+09	High	1
High	Master Protein	A0A1D5RLD8	Glyceraldehyde-3-phosphate dehydrogenase OS=Mus musculus OX=10090 GN=Gm10358 PE=1 SV=1	0	241.058	57	17	151	1	333	35.8	8.25	463.73	17	0	0	1.72975e+08	High	1
High	Master Protein	B1AWG4	Leucine-rich repeat-containing 37A OS=Mus musculus OX=10090 GN=Lrrc37a PE=1 SV=2	0	236.899	12	35	206	31	3298	366.5	4.88	549.15	35	0	0	1.85028e+09	High	1
High	Master Protein	P97807	Fumarate hydratase, mitochondrial OS=Mus musculus OX=10090 GN=Fh PE=1 SV=3	0	236.215	50	24	113	24	507	54.3	9.04	351.56	24	0	0	9.30537e+08	High	1
High	Master Protein	Q9QXD6	Fructose-1,6-bisphosphatase 1 OS=Mus musculus OX=10090 GN=Fbp1 PE=1 SV=3	0	235.591	69	22	164	22	338	36.9	6.57	522.27	22	0	0	8.31509e+08	High	1
High	Master Protein	Q80YW5	B box and SPRY domain-containing protein OS=Mus musculus OX=10090 GN=Bspry PE=1 SV=1	0	235.444	58	22	140	22	473	52.7	6.38	412.55	22	0	0	2.11233e+09	High	1
High	Master Protein	P46471	26S proteasome regulatory subunit 7 OS=Mus musculus OX=10090 GN=Psmc2 PE=1 SV=5	0	234.226	68	32	153	32	433	48.6	5.95	404.51	32	0	0	5.75807e+08	High	1
High	Master Protein	Q924M7	Mannose-6-phosphate isomerase OS=Mus musculus OX=10090 GN=Mpi PE=1 SV=1	0	233.24	58	18	104	18	423	46.5	5.95	374.81	18	0	0	9.2488e+08	High	1
High	Master Protein	A1EGX6	Fibrous sheath CABYR-binding protein OS=Mus musculus OX=10090 GN=Fscb PE=1 SV=1	0	233.127	28	24	73	24	1074	114.9	4.04	288.21	24	0	0	4.39556e+08	High	1
High	Master Protein	Q91YQ5	Dolichyl-diphosphooligosaccharide--protein glycosyltransferase subunit 1 OS=Mus musculus OX=10090 GN=Rpn1 PE=1 SV=1	0	232.333	55	29	107	29	608	68.5	6.46	349.29	29	0	0	5.25323e+08	High	1
High	Master Protein	Q9D4K5	Protein FAM166A OS=Mus musculus OX=10090 GN=Fam166a PE=2 SV=1	0	232.182	87	24	150	24	319	36.6	9.03	479.82	24	0	0	1.92998e+09	High	1
High	Master Protein	B2RY50	Outer dynein arm-docking complex subunit 2 OS=Mus musculus OX=10090 GN=Odad2 PE=1 SV=1	0	231.965	39	38	164	38	1037	115.2	6.09	466.02	38	0	0	6.99065e+08	High	1
High	Master Protein	P04919	Band 3 anion transport protein OS=Mus musculus OX=10090 GN=Slc4a1 PE=1 SV=1	0	231.904	26	22	144	22	929	103.1	5.45	379.36	22	0	0	1.90758e+09	High	1
High	Master Protein	P12367	cAMP-dependent protein kinase type II-alpha regulatory subunit OS=Mus musculus OX=10090 GN=Prkar2a PE=1 SV=2	0	231.753	58	22	145	22	401	45.4	4.89	439.6	22	0	0	1.8279e+09	High	1
High	Master Protein	Q9QY84	Actin-like protein 7A OS=Mus musculus OX=10090 GN=Actl7a PE=1 SV=1	0	231.558	65	21	92	21	440	49.4	6.8	284.2	21	0	0	4.32406e+08	High	1
High	Master Protein	Q9CPY7	Cytosol aminopeptidase OS=Mus musculus OX=10090 GN=Lap3 PE=1 SV=3	0	230.711	58	23	137	23	519	56.1	7.72	420.94	23	0	0	8.66471e+08	High	1
High	Master Protein	Q8BIJ6	Isoleucine--tRNA ligase, mitochondrial OS=Mus musculus OX=10090 GN=Iars2 PE=1 SV=1	0	229.502	34	30	121	30	1012	112.7	6.81	357.27	30	0	0	6.91597e+08	High	1
High	Master Protein	O70325	Phospholipid hydroperoxide glutathione peroxidase OS=Mus musculus OX=10090 GN=Gpx4 PE=1 SV=4	0	229.164	69	21	206	21	197	22.2	8.46	453.12	21	0	0	1.08349e+10	High	1
High	Master Protein	P80317	T-complex protein 1 subunit zeta OS=Mus musculus OX=10090 GN=Cct6a PE=1 SV=3	0	227.875	43	23	149	19	531	58	7.08	435.57	23	0	6	2.06604e+09	High	1
High	Master Protein	P14733	Lamin-B1 OS=Mus musculus OX=10090 GN=Lmnb1 PE=1 SV=3	0	227.82	51	37	146	30	588	66.7	5.16	400.89	37	0	6	7.33441e+08	High	1
High	Master Protein	A2AC93	Dynein axonemal intermediate chain 2 OS=Mus musculus OX=10090 GN=Dnai2 PE=1 SV=2	0	226.627	46	25	116	25	623	70.9	4.88	295.91	25	0	0	4.02254e+08	High	1
High	Master Protein	P06801	NADP-dependent malic enzyme OS=Mus musculus OX=10090 GN=Me1 PE=1 SV=2	0	224.409	52	25	123	25	572	63.9	7.44	453.39	25	0	0	1.01602e+09	High	1
High	Master Protein	Q9WUM5	Succinate--CoA ligase [ADP/GDP-forming] subunit alpha, mitochondrial OS=Mus musculus OX=10090 GN=Suclg1 PE=1 SV=4	0	223.954	34	13	178	13	346	36.1	9.39	613.47	13	0	0	5.27243e+09	High	1
High	Master Protein	O54833	Casein kinase II subunit alpha' OS=Mus musculus OX=10090 GN=Csnk2a2 PE=1 SV=1	0	222.932	67	21	116	20	350	41.2	8.56	360.96	21	0	2	6.71412e+08	High	1
High	Master Protein	Q9JLV5	Cullin-3 OS=Mus musculus OX=10090 GN=Cul3 PE=1 SV=1	0	222.19	43	36	123	36	768	88.9	8.46	315.59	36	0	0	4.11561e+08	High	1
High	Master Protein	E9Q616	AHNAK nucleoprotein (desmoyokin) OS=Mus musculus OX=10090 GN=Ahnak PE=1 SV=1	0	222.161	27	46	67	46	5656	603.9	6.3	158.98	46	0	0	1.34011e+08	High	1
High	Master Protein	B2RW38	Cilia- and flagella-associated protein 58 OS=Mus musculus OX=10090 GN=Cfap58 PE=1 SV=1	0	221.788	36	34	98	34	873	103.5	8.16	279.23	34	0	0	3.22327e+08	High	1
High	Master Protein	P19001	Keratin, type I cytoskeletal 19 OS=Mus musculus OX=10090 GN=Krt19 PE=1 SV=1	0	221.26	79	34	219	25	403	44.5	5.39	566.42	34	0	9	8.79935e+09	High	1
High	Master Protein	P09103	Protein disulfide-isomerase OS=Mus musculus OX=10090 GN=P4hb PE=1 SV=2	0	219.517	53	30	192	30	509	57	4.88	467.4	30	0	0	1.96423e+09	High	1
High	Master Protein	P16546	Spectrin alpha chain, non-erythrocytic 1 OS=Mus musculus OX=10090 GN=Sptan1 PE=1 SV=4	0	219.156	20	46	99	45	2472	284.4	5.33	264.36	46	0	0	3.68919e+08	High	1
High	Master Protein	A0A1W2P6U8	RIKEN cDNA 4932415D10 gene OS=Mus musculus OX=10090 GN=4932415D10Rik PE=4 SV=1	0	218.712	10	37	54	37	4986	551.5	8	153.18	37	0	0	1.35926e+08	High	1
High	Master Protein	Q06890	Clusterin OS=Mus musculus OX=10090 GN=Clu PE=1 SV=1	0	216.645	40	22	115	22	448	51.6	5.67	403.07	22	0	0	1.51321e+09	High	1
High	Master Protein	P08249	Malate dehydrogenase, mitochondrial OS=Mus musculus OX=10090 GN=Mdh2 PE=1 SV=3	0	214.254	67	23	218	23	338	35.6	8.68	617.33	23	0	0	7.88022e+09	High	1
High	Master Protein	P24270	Catalase OS=Mus musculus OX=10090 GN=Cat PE=1 SV=4	0	214.226	55	26	103	26	527	59.8	7.88	339.83	26	0	0	5.3451e+08	High	1
High	Master Protein	P08003	Protein disulfide-isomerase A4 OS=Mus musculus OX=10090 GN=Pdia4 PE=1 SV=3	0	214.157	48	30	110	30	638	71.9	5.31	355.33	30	0	0	4.79168e+08	High	1
High	Master Protein	Q8C635	Glycerol kinase OS=Mus musculus OX=10090 GN=Gykl1 PE=1 SV=1	0	212.599	46	22	101	17	549	59.9	5.27	302.73	22	0	2	1.58824e+09	High	1
High	Master Protein	P09470	Angiotensin-converting enzyme OS=Mus musculus OX=10090 GN=Ace PE=1 SV=3	0	210.916	25	32	146	30	1312	150.8	6.55	370.17	32	0	2	1.60654e+09	High	1
High	Master Protein	P48722	Heat shock 70 kDa protein 4L OS=Mus musculus OX=10090 GN=Hspa4l PE=1 SV=2	0	210.628	43	29	119	28	838	94.3	5.74	342.55	29	0	2	4.6927e+08	High	1
High	Master Protein	Q6ZQ38	Cullin-associated NEDD8-dissociated protein 1 OS=Mus musculus OX=10090 GN=Cand1 PE=1 SV=2	0	209.335	30	36	132	36	1230	136.2	5.78	328.85	36	0	0	4.44305e+08	High	1
High	Master Protein	Q61879	Myosin-10 OS=Mus musculus OX=10090 GN=Myh10 PE=1 SV=2	0	209.083	17	33	91	21	1976	228.9	5.54	258.5	33	0	0	1.2677e+08	High	1
High	Master Protein	P01027	Complement C3 OS=Mus musculus OX=10090 GN=C3 PE=1 SV=3	0	208.391	26	42	129	42	1663	186.4	6.73	307.09	42	0	0	3.11983e+08	High	1
High	Master Protein	Q3V3R1	Monofunctional C1-tetrahydrofolate synthase, mitochondrial OS=Mus musculus OX=10090 GN=Mthfd1l PE=1 SV=2	0	208.376	34	31	125	31	977	105.7	7.02	360.53	31	0	0	6.57242e+08	High	1
High	Master Protein	Q5F201	Cilia- and flagella-associated protein 52 OS=Mus musculus OX=10090 GN=Cfap52 PE=1 SV=1	0	208.053	41	28	121	28	620	68.2	6.81	365.06	28	0	0	8.55085e+08	High	1
High	Master Protein	Q9DAJ2	Tektin-1 OS=Mus musculus OX=10090 GN=Tekt1 PE=1 SV=1	0	207.888	48	22	105	22	418	48.6	5.73	315.21	22	0	0	7.64664e+08	High	1
High	Master Protein	P46735	Unconventional myosin-Ib OS=Mus musculus OX=10090 GN=Myo1b PE=1 SV=3	0	206.26	34	37	124	37	1107	128.5	9.26	291.36	37	0	0	3.82884e+08	High	1
High	Master Protein	P63101	14-3-3 protein zeta/delta OS=Mus musculus OX=10090 GN=Ywhaz PE=1 SV=1	0	205.812	89	25	150	19	245	27.8	4.79	443.36	25	0	7	3.08587e+09	High	1	Acetyl [N-Term]
High	Master Protein	O88685	26S proteasome regulatory subunit 6A OS=Mus musculus OX=10090 GN=Psmc3 PE=1 SV=2	0	203.449	52	21	135	21	442	49.5	5.19	413.8	21	0	0	3.38375e+08	High	1
High	Master Protein	P47738	Aldehyde dehydrogenase, mitochondrial OS=Mus musculus OX=10090 GN=Aldh2 PE=1 SV=1	0	202.723	51	26	131	23	519	56.5	7.62	398.33	26	0	3	1.37235e+09	High	1
High	Master Protein	Q62522	Zona pellucida-binding protein 1 OS=Mus musculus OX=10090 GN=Zpbp PE=1 SV=2	0	201.855	51	19	196	19	350	39.2	8.84	496.37	19	0	0	5098298936	High	1
High	Master Protein	D3YYQ8	Dynein, axonemal, heavy chain 10 OS=Mus musculus OX=10090 GN=Dnah10 PE=1 SV=2	0	201.431	11	45	87	43	4591	529.2	5.74	183.99	45	0	0	1.31472e+08	High	1
High	Master Protein	Q2XU92	Long-chain-fatty-acid--CoA ligase ACSBG2 OS=Mus musculus OX=10090 GN=Acsbg2 PE=1 SV=1	0	200.602	40	19	114	19	667	74.3	8.37	361.53	19	0	0	5.29641e+08	High	1
High	Master Protein	Q6P5E4	UDP-glucose:glycoprotein glucosyltransferase 1 OS=Mus musculus OX=10090 GN=Uggt1 PE=1 SV=4	0	200.351	27	32	103	32	1551	176.3	5.62	268.65	32	0	0	2.44261e+08	High	1
High	Master Protein	B1AXP3	Stabilizer of axonemal microtubules 1 OS=Mus musculus OX=10090 GN=Saxo1 PE=3 SV=1	0	200.329	61	23	87	23	476	54.7	8.82	299.53	23	0	0	4.39226e+08	High	1
High	Master Protein	P70190	F-actin-capping protein subunit alpha-3 OS=Mus musculus OX=10090 GN=Capza3 PE=2 SV=1	0	200.151	62	20	93	20	299	34.9	7.46	280.49	20	0	0	1.18708e+09	High	1
High	Master Protein	Q5STT6	Golgi-associated RAB2B interactor protein 3 OS=Mus musculus OX=10090 GN=Garin3 PE=1 SV=3	0	199.969	37	23	105	23	665	68.8	9.69	292.4	23	0	0	8.25401e+08	High	1
High	Master Protein	E9Q0B6	Dynein, axonemal, heavy chain 6 OS=Mus musculus OX=10090 GN=Dnah6 PE=1 SV=1	0	199.779	11	38	78	37	4144	474.5	5.63	162.95	38	0	0	1.34164e+08	High	1
High	Master Protein	Q91YP0	L-2-hydroxyglutarate dehydrogenase, mitochondrial OS=Mus musculus OX=10090 GN=L2hgdh PE=1 SV=1	0	198.332	57	25	127	25	464	50.9	8.29	336.84	25	0	0	9.80524e+08	High	1
High	Master Protein	Q2MH31	Spermatid-specific manchette-related protein 1 OS=Mus musculus OX=10090 GN=Smrp1 PE=1 SV=1	0	198.278	84	24	166	24	260	29.9	8.44	409.63	24	0	0	2.17791e+09	High	1
High	Master Protein	P26443	Glutamate dehydrogenase 1, mitochondrial OS=Mus musculus OX=10090 GN=Glud1 PE=1 SV=1	0	198.173	53	23	125	23	558	61.3	8	399.88	23	0	0	6.59074e+08	High	1
High	Master Protein	Q9D180	Cilia- and flagella-associated protein 57 OS=Mus musculus OX=10090 GN=Cfap57 PE=1 SV=3	0	198.055	31	35	103	35	1249	144.8	5.74	237.44	35	0	0	5.78783e+08	High	1
High	Master Protein	Q9JKR6	Hypoxia up-regulated protein 1 OS=Mus musculus OX=10090 GN=Hyou1 PE=1 SV=1	0	197.435	30	31	100	31	999	111.1	5.19	248.82	31	0	0	4.47786e+08	High	1
High	Master Protein	A2A9H6	Predicted gene 884 OS=Mus musculus OX=10090 GN=Gm884 PE=1 SV=1	0	197.299	9	35	172	31	3643	405.4	5.15	439.23	35	0	4	1.99926e+09	High	1
High	Master Protein	Q9Z2W0	Aspartyl aminopeptidase OS=Mus musculus OX=10090 GN=Dnpep PE=1 SV=2	0	196.523	55	21	126	21	473	52.2	7.25	356.6	21	0	0	3.1043e+09	High	1
High	Master Protein	Q3TTY0	Phospholipase B1, membrane-associated OS=Mus musculus OX=10090 GN=Plb1 PE=1 SV=2	0	196.522	25	36	119	36	1478	164.4	6.86	283.27	36	0	0	3.24426e+08	High	1
High	Master Protein	Q922G7	Tektin-2 OS=Mus musculus OX=10090 GN=Tekt2 PE=1 SV=1	0	195.799	60	31	123	31	430	50.3	6.32	352.26	31	0	0	1.76662e+09	High	1
High	Master Protein	Q91VA7	Isocitrate dehydrogenase [NAD] subunit, mitochondrial OS=Mus musculus OX=10090 GN=Idh3b PE=1 SV=1	0	195.389	53	20	113	20	384	42.2	8.6	349.36	20	0	0	8.69753e+08	High	1
High	Master Protein	Q60930	Voltage-dependent anion-selective channel protein 2 OS=Mus musculus OX=10090 GN=Vdac2 PE=1 SV=2	0	194.309	70	21	118	21	295	31.7	7.49	364.49	21	0	0	1.12894e+10	High	1
High	Master Protein	Q64444	Carbonic anhydrase 4 OS=Mus musculus OX=10090 GN=Ca4 PE=1 SV=1	0	192.164	48	17	158	17	305	34.3	8.21	471.22	17	0	0	5218654706	High	1
High	Master Protein	P57780	Alpha-actinin-4 OS=Mus musculus OX=10090 GN=Actn4 PE=1 SV=1	0	191.276	32	25	90	13	912	104.9	5.41	272.2	25	0	14	2.1835e+08	High	1
High	Master Protein	Q8CDR2	Radial spoke head protein 6 homolog A OS=Mus musculus OX=10090 GN=Rsph6a PE=1 SV=1	0	191.075	35	16	72	16	708	80.2	4.37	256.3	16	0	0	4.29002e+08	High	1
High	Master Protein	Q8CDV6	Coiled-coil domain-containing protein 63 OS=Mus musculus OX=10090 GN=Ccdc63 PE=2 SV=2	0	190.476	40	28	98	28	558	65.2	9.04	287.24	28	0	0	4.7215e+08	High	1
High	Master Protein	P62192	26S proteasome regulatory subunit 4 OS=Mus musculus OX=10090 GN=Psmc1 PE=1 SV=1	0	190.317	51	20	89	18	440	49.2	6.21	293.08	20	0	0	7.01102e+08	High	1
High	Master Protein	Q7TPR4	Alpha-actinin-1 OS=Mus musculus OX=10090 GN=Actn1 PE=1 SV=1	0	190.113	29	24	87	11	892	103	5.38	272.13	24	0	1	5.16081e+07	High	1
High	Master Protein	Q62261	Spectrin beta chain, non-erythrocytic 1 OS=Mus musculus OX=10090 GN=Sptbn1 PE=1 SV=2	0	190.046	18	39	87	37	2363	274.1	5.58	209.49	39	0	0	1.28495e+08	High	1
High	Master Protein	Q920N1	Outer dense fiber protein 3 OS=Mus musculus OX=10090 GN=Odf3 PE=1 SV=2	0	189.62	76	20	148	20	254	27.6	9.82	379.94	20	0	0	1.72538e+09	High	1
High	Master Protein	P70296	Phosphatidylethanolamine-binding protein 1 OS=Mus musculus OX=10090 GN=Pebp1 PE=1 SV=3	0	189.29	82	14	117	14	187	20.8	5.4	449.05	14	0	0	4.02161e+09	High	1
High	Master Protein	Q02053	Ubiquitin-like modifier-activating enzyme 1 OS=Mus musculus OX=10090 GN=Uba1 PE=1 SV=1	0	189.255	31	26	131	26	1058	117.7	5.66	368.61	26	0	0	3.67033e+08	High	1
High	Master Protein	Q8CDU5	EF-hand domain-containing family member B OS=Mus musculus OX=10090 GN=Efhb PE=1 SV=2	0	189.021	38	25	95	25	853	95.7	7.96	252.87	25	0	0	3.08171e+08	High	1
High	Master Protein	Q91WD5	NADH dehydrogenase [ubiquinone] iron-sulfur protein 2, mitochondrial OS=Mus musculus OX=10090 GN=Ndufs2 PE=1 SV=1	0	188.903	54	19	118	19	463	52.6	6.99	336.36	19	0	0	8.01205e+08	High	1
High	Master Protein	Q60931	Voltage-dependent anion-selective channel protein 3 OS=Mus musculus OX=10090 GN=Vdac3 PE=1 SV=1	0	187.198	62	17	100	16	283	30.7	8.79	293.72	17	0	1	4.45937e+09	High	1
High	Master Protein	Q9DA79	Dipeptidase 3 OS=Mus musculus OX=10090 GN=Dpep3 PE=1 SV=1	0	186.716	40	22	152	22	493	54.2	6.48	425.48	22	0	0	1.56818e+09	High	1
High	Master Protein	Q3TC72	Fumarylacetoacetate hydrolase domain-containing protein 2A OS=Mus musculus OX=10090 GN=Fahd2 PE=1 SV=1	0	186.496	63	14	100	14	313	34.7	8.16	377.17	14	0	0	1.02433e+09	High	1
High	Master Protein	O88325	Alpha-N-acetylglucosaminidase OS=Mus musculus OX=10090 GN=Naglu PE=1 SV=1	0	185.42	37	23	134	23	739	82.5	6.61	381.21	23	0	0	8.57328e+08	High	1
High	Master Protein	Q9QXS1	Plectin OS=Mus musculus OX=10090 GN=Plec PE=1 SV=3	0	185.404	10	49	106	48	4691	533.9	5.96	234.3	49	0	1	1.5809e+08	High	1
High	Master Protein	Q9D9U9	Cilia- and flagella-associated protein 45 OS=Mus musculus OX=10090 GN=Cfap45 PE=1 SV=1	0	185.006	44	32	133	32	551	65.8	8.92	344.95	32	0	0	7.34427e+08	High	1
High	Master Protein	P63087	Serine/threonine-protein phosphatase PP1-gamma catalytic subunit OS=Mus musculus OX=10090 GN=Ppp1cc PE=1 SV=1	0	184.468	72	20	98	5	323	37	6.54	330.09	20	0	16	8.47094e+08	High	1
High	Master Protein	Q8BW94	Dynein axonemal heavy chain 3 OS=Mus musculus OX=10090 GN=Dnah3 PE=1 SV=2	0	182.584	10	37	65	34	4083	467.5	5.91	153.5	37	0	0	9.08327e+07	High	1
High	Master Protein	P07356	Annexin A2 OS=Mus musculus OX=10090 GN=Anxa2 PE=1 SV=2	0	182.539	67	25	118	25	339	38.7	7.69	308.58	25	0	0	6.86161e+08	High	1
High	Master Protein	P68033	Actin, alpha cardiac muscle 1 OS=Mus musculus OX=10090 GN=Actc1 PE=1 SV=1	0	181.303	56	21	248	5	377	42	5.39	573.5	21	0	0	5.18303e+08	High	1
High	Master Protein	Q05920	Pyruvate carboxylase, mitochondrial OS=Mus musculus OX=10090 GN=Pc PE=1 SV=1	0	181.049	30	29	119	29	1178	129.6	6.71	299.75	29	0	0	4.99967e+08	High	1
High	Master Protein	P10126	Elongation factor 1-alpha 1 OS=Mus musculus OX=10090 GN=Eef1a1 PE=1 SV=3	0	180.763	39	22	132	22	462	50.1	9.01	422.23	22	0	0	1.86789e+09	High	1
High	Master Protein	Q8C262	Interferon-inducible GTPase 5 OS=Mus musculus OX=10090 GN=Irgc PE=1 SV=1	0	180.545	47	20	67	20	412	45.1	9.58	203.15	20	0	0	1.15451e+09	High	1
High	Master Protein	Q99NF8	Ran-binding protein 17 OS=Mus musculus OX=10090 GN=Ranbp17 PE=1 SV=1	0	178.466	31	32	129	32	1088	124	6.38	320.77	32	0	0	4.06388e+08	High	1
High	Master Protein	Q9WTP6	Adenylate kinase 2, mitochondrial OS=Mus musculus OX=10090 GN=Ak2 PE=1 SV=5	0	177.125	60	15	165	15	239	26.5	7.39	512.22	15	0	0	2.62128e+09	High	1
High	Master Protein	Q7M6Y6	Maestro heat-like repeat-containing protein family member 2B OS=Mus musculus OX=10090 GN=Mroh2b PE=1 SV=2	0	176.292	23	36	135	36	1581	180.4	6.61	308.69	36	0	0	1.03077e+09	High	1
High	Master Protein	Q61241	Testis-specific serine/threonine-protein kinase 1 OS=Mus musculus OX=10090 GN=Tssk1b PE=1 SV=2	0	176.278	61	21	89	14	365	41.6	7.72	278.77	21	0	7	389501438	High	1
High	Master Protein	P58252	Elongation factor 2 OS=Mus musculus OX=10090 GN=Eef2 PE=1 SV=2	0	175.884	39	30	111	29	858	95.3	6.83	270.88	30	0	1	6.00812e+08	High	1
High	Master Protein	A0A087WR13	Dynein, axonemal, heavy chain 7C OS=Mus musculus OX=10090 GN=Dnah7c PE=1 SV=1	0	175.771	10	37	64	6	4024	461.8	6.16	149.16	37	0	27	1.86871e+08	High	1
High	Master Protein	P62334	26S proteasome regulatory subunit 10B OS=Mus musculus OX=10090 GN=Psmc6 PE=1 SV=1	0	174.036	64	21	103	21	389	44.1	7.49	268.68	21	0	0	2.98829e+08	High	1
High	Master Protein	P24527	Leukotriene A-4 hydrolase OS=Mus musculus OX=10090 GN=Lta4h PE=1 SV=4	0	173.44	49	26	102	26	611	69	6.42	273.67	26	0	0	2.84845e+08	High	1
High	Master Protein	Q8VEM8	Phosphate carrier protein, mitochondrial OS=Mus musculus OX=10090 GN=Slc25a3 PE=1 SV=1	0	172.965	50	19	158	19	357	39.6	9.26	409.34	19	0	0	1.91106e+09	High	1
High	Master Protein	Q922F4	Tubulin beta-6 chain OS=Mus musculus OX=10090 GN=Tubb6 PE=1 SV=1	0	172.816	27	14	254	1	447	50.1	4.89	625.51	14	0	0	3.07771e+06	High	1
High	Master Protein	Q8C0M8	Dynein axonemal intermediate chain 1 OS=Mus musculus OX=10090 GN=Dnai1 PE=1 SV=1	0	172.713	32	22	66	22	701	79.7	6.07	206.49	22	0	0	3.82415e+08	High	1
High	Master Protein	P53994	Ras-related protein Rab-2A OS=Mus musculus OX=10090 GN=Rab2a PE=1 SV=1	0	172.46	78	16	130	7	212	23.5	6.54	364.55	16	0	10	1872310576	High	1
High	Master Protein	P47857	ATP-dependent 6-phosphofructokinase, muscle type OS=Mus musculus OX=10090 GN=Pfkm PE=1 SV=3	0	171.32	34	23	103	20	780	85.2	8	306.63	23	0	0	6.33472e+08	High	1
High	Master Protein	Q99LC3	NADH dehydrogenase [ubiquinone] 1 alpha subcomplex subunit 10, mitochondrial OS=Mus musculus OX=10090 GN=Ndufa10 PE=1 SV=1	0	171.087	55	19	75	19	355	40.6	7.78	230.93	19	0	0	5.7322e+08	High	1
High	Master Protein	Q9QXW4	Fascin-3 OS=Mus musculus OX=10090 GN=Fscn3 PE=2 SV=2	0	170.568	49	18	53	18	498	56.4	7.53	164.91	18	0	0	6.82108e+08	High	1
High	Master Protein	P05132	cAMP-dependent protein kinase catalytic subunit alpha OS=Mus musculus OX=10090 GN=Prkaca PE=1 SV=3	0	170.279	53	23	110	10	351	40.5	8.79	336.76	23	0	13	1.59836e+09	High	1
High	Master Protein	P26041	Moesin OS=Mus musculus OX=10090 GN=Msn PE=1 SV=3	0	170.233	43	35	122	23	577	67.7	6.6	309.71	35	0	12	6.36309e+08	High	1
High	Master Protein	Q91W43	Glycine dehydrogenase (decarboxylating), mitochondrial OS=Mus musculus OX=10090 GN=Gldc PE=1 SV=1	0	169.35	23	18	45	18	1025	113.2	7.56	143.35	18	0	0	1.41444e+08	High	1
High	Master Protein	Q9R0Y5	Adenylate kinase isoenzyme 1 OS=Mus musculus OX=10090 GN=Ak1 PE=1 SV=1	0	168.434	81	18	118	18	194	21.5	5.81	376.84	18	0	0	3.01224e+09	High	1
High	Master Protein	E9Q8T7	Dynein axonemal heavy chain 1 OS=Mus musculus OX=10090 GN=Dnah1 PE=1 SV=1	0	166.037	12	39	67	37	4250	486.8	5.57	150.81	39	0	1	1.05255e+08	High	1
High	Master Protein	Q9R1P4	Proteasome subunit alpha type-1 OS=Mus musculus OX=10090 GN=Psma1 PE=1 SV=1	0	165.504	66	17	100	17	263	29.5	6.46	258.93	17	0	0	1.12118e+09	High	1
High	Master Protein	Q60736	Zona pellucida sperm-binding protein 3 receptor OS=Mus musculus OX=10090 GN=Zp3r PE=1 SV=1	0	165.001	37	21	118	21	579	64.9	7.15	336.42	21	0	0	2.64856e+09	High	1
High	Master Protein	Q569E4	Protein MENT OS=Mus musculus OX=10090 GN=Ment PE=1 SV=1	0	164.55	58	15	71	15	350	38.1	8.09	274.53	15	0	0	2.64904e+09	High	1
High	Master Protein	O08716	Fatty acid-binding protein 9 OS=Mus musculus OX=10090 GN=Fabp9 PE=1 SV=2	0	164.385	90	16	154	16	132	15	7.74	349.79	16	0	0	6.40978e+09	High	1	Acetyl [N-Term]
High	Master Protein	Q9JLJ2	4-trimethylaminobutyraldehyde dehydrogenase OS=Mus musculus OX=10090 GN=Aldh9a1 PE=1 SV=1	0	163.833	52	19	99	19	494	53.5	6.98	269.59	19	0	0	4.83409e+08	High	1
High	Master Protein	Q922U2	Keratin, type II cytoskeletal 5 OS=Mus musculus OX=10090 GN=Krt5 PE=1 SV=1	0	163.496	32	27	144	12	580	61.7	7.75	388.49	27	0	8	1.73935e+09	High	1
High	Master Protein	A0A1B0GT45	SPEM family member 3 OS=Mus musculus OX=10090 GN=Spem3 PE=4 SV=1	0	163.14	22	22	50	22	1251	136.3	8.32	154.94	22	0	0	1.79268e+08	High	1
High	Master Protein	Q9Z2I0	Mitochondrial proton/calcium exchanger protein OS=Mus musculus OX=10090 GN=Letm1 PE=1 SV=1	0	162.81	33	23	77	23	738	82.9	6.52	252.94	23	0	0	3.30023e+08	High	1
High	Master Protein	Q922R8	Protein disulfide-isomerase A6 OS=Mus musculus OX=10090 GN=Pdia6 PE=1 SV=3	0	162.033	40	17	85	17	440	48.1	5.14	303.87	17	0	0	7.166e+08	High	1
High	Master Protein	P14685	26S proteasome non-ATPase regulatory subunit 3 OS=Mus musculus OX=10090 GN=Psmd3 PE=1 SV=3	0	161.907	43	25	123	25	530	60.7	8.44	315.83	25	0	0	5.14318e+08	High	1
High	Master Protein	Q0EEE2	Patched domain-containing protein 3 OS=Mus musculus OX=10090 GN=Ptchd3 PE=1 SV=1	0	161.665	24	18	64	18	906	101.7	5.45	190.42	18	0	0	3.16309e+08	High	1
High	Master Protein	P62196	26S proteasome regulatory subunit 8 OS=Mus musculus OX=10090 GN=Psmc5 PE=1 SV=1	0	161.661	56	21	69	19	406	45.6	7.55	224.16	21	0	1	3.36721e+08	High	1
High	Master Protein	Q9ESG2	Ropporin-1 OS=Mus musculus OX=10090 GN=Ropn1 PE=1 SV=1	0	161.525	73	13	127	13	212	24	5.16	439.9	13	0	0	2.1921e+09	High	1
High	Master Protein	P23578	Acrosin OS=Mus musculus OX=10090 GN=Acr PE=1 SV=1	0	161.493	35	11	67	11	436	48.9	9.36	257.41	11	0	0	7.06973e+08	High	1
High	Master Protein	C4P6S0	Sperm head and tail associated protein OS=Mus musculus OX=10090 GN=Nsun4 PE=1 SV=1	0	161.008	31	18	48	18	806	86.2	9.06	161.04	18	0	0	5.2368e+08	High	1
High	Master Protein	Q9DCD0	6-phosphogluconate dehydrogenase, decarboxylating OS=Mus musculus OX=10090 GN=Pgd PE=1 SV=3	0	160.207	48	19	96	19	483	53.2	7.23	257.76	19	0	0	6.13927e+08	High	1
High	Master Protein	Q9DB20	ATP synthase subunit O, mitochondrial OS=Mus musculus OX=10090 GN=Atp5po PE=1 SV=1	0	160.173	68	14	124	14	213	23.3	9.99	401.29	14	0	0	1.48768e+09	High	1
High	Master Protein	E9Q5M6	Cilia- and flagella-associated protein 44 OS=Mus musculus OX=10090 GN=Cfap44 PE=2 SV=1	0	159.914	16	27	68	27	1843	211.4	5.53	181.9	27	0	0	1.46335e+08	High	1
High	Master Protein	P17751	Triosephosphate isomerase OS=Mus musculus OX=10090 GN=Tpi1 PE=1 SV=5	0	159.698	77	18	82	18	249	26.7	7.3	255.43	18	0	0	2.31788e+09	High	1
High	Master Protein	Q9Z1R2	Large proline-rich protein BAG6 OS=Mus musculus OX=10090 GN=Bag6 PE=1 SV=1	0	159.222	20	18	99	18	1154	121	5.71	282.97	18	0	0	4.00041e+08	High	1
High	Master Protein	O35857	Mitochondrial import inner membrane translocase subunit TIM44 OS=Mus musculus OX=10090 GN=Timm44 PE=1 SV=2	0	157.592	43	24	112	24	452	51.1	8.13	295.59	24	0	0	4.31563e+08	High	1
High	Master Protein	E9Q0T8	Dynein, axonemal, heavy chain 7A OS=Mus musculus OX=10090 GN=Dnah7a PE=1 SV=2	0	157.267	9	33	59	2	4024	460.6	6.2	138.19	33	0	0	7.89637e+06	High	1
High	Master Protein	P21300	Aldo-keto reductase family 1 member B7 OS=Mus musculus OX=10090 GN=Akr1b7 PE=1 SV=4	0	156.804	59	18	194	13	316	36	7.25	454.65	18	0	7	6.06314e+09	High	1
High	Master Protein	Q9JKF1	Ras GTPase-activating-like protein IQGAP1 OS=Mus musculus OX=10090 GN=Iqgap1 PE=1 SV=2	0	156.425	19	29	83	26	1657	188.6	6.48	233.39	29	0	3	1.92984e+08	High	1
High	Master Protein	Q9D4B2	Outer dynein arm-docking complex subunit 4 OS=Mus musculus OX=10090 GN=Odad4 PE=1 SV=3	0	155.872	30	20	91	20	624	71.5	6.65	286.2	20	0	0	5.52033e+08	High	1
High	Master Protein	Q80X86	Armadillo repeat-containing protein 12 OS=Mus musculus OX=10090 GN=Armc12 PE=1 SV=1	0	155.573	42	15	85	15	340	38.5	7.43	221.01	15	0	0	2.44125e+09	High	1
High	Master Protein	O09046	L-amino-acid oxidase OS=Mus musculus OX=10090 GN=Il4i1 PE=1 SV=1	0	155.486	36	18	94	18	630	70.1	6.83	293.76	18	0	0	1.25583e+09	High	1
High	Master Protein	P09411	Phosphoglycerate kinase 1 OS=Mus musculus OX=10090 GN=Pgk1 PE=1 SV=4	0	153.265	42	18	152	11	417	44.5	7.9	431.73	18	0	0	1.3348e+08	High	1
High	Master Protein	P54775	26S proteasome regulatory subunit 6B OS=Mus musculus OX=10090 GN=Psmc4 PE=1 SV=2	0	153.175	50	23	102	22	418	47.4	5.21	259.51	23	0	1	561095574	High	1
High	Master Protein	O08528	Hexokinase-2 OS=Mus musculus OX=10090 GN=Hk2 PE=1 SV=1	0	153.051	24	23	153	18	917	102.5	6.11	335.21	23	0	1	2.17798e+08	High	1
High	Master Protein	Q9CQA3	Succinate dehydrogenase [ubiquinone] iron-sulfur subunit, mitochondrial OS=Mus musculus OX=10090 GN=Sdhb PE=1 SV=1	0	152.7	53	20	158	20	282	31.8	8.68	400.18	20	0	0	2.17506e+09	High	1
High	Master Protein	P62137	Serine/threonine-protein phosphatase PP1-alpha catalytic subunit OS=Mus musculus OX=10090 GN=Ppp1ca PE=1 SV=1	0	152.646	57	17	76	3	330	37.5	6.33	284.2	17	0	0	1.50539e+07	High	1
High	Master Protein	Q9D404	3-oxoacyl-[acyl-carrier-protein] synthase, mitochondrial OS=Mus musculus OX=10090 GN=Oxsm PE=1 SV=1	0	152.442	49	12	61	12	459	48.6	7.06	220.05	12	0	0	3.16352e+08	High	1
High	Master Protein	Q5U458	DnaJ homolog subfamily C member 11 OS=Mus musculus OX=10090 GN=Dnajc11 PE=1 SV=2	0	152.432	41	21	75	21	559	63.2	8.32	201.7	21	0	0	3.56284e+08	High	1
High	Master Protein	O54782	Epididymis-specific alpha-mannosidase OS=Mus musculus OX=10090 GN=Man2b2 PE=1 SV=2	0	152.267	22	19	93	19	1018	115.5	7.39	265.67	19	0	0	6.3602e+08	High	1
High	Master Protein	D0G895	Angiotensin-converting enzyme-like protein Ace3 OS=Mus musculus OX=10090 GN=Ace3 PE=1 SV=1	0	152.236	31	23	84	21	737	85.8	5.86	233.82	23	0	0	3.23101e+08	High	1
High	Master Protein	P50516	V-type proton ATPase catalytic subunit A OS=Mus musculus OX=10090 GN=Atp6v1a PE=1 SV=2	0	152.199	34	20	101	20	617	68.3	5.58	261.07	20	0	0	4.53415e+08	High	1
High	Master Protein	Q3TXS7	26S proteasome non-ATPase regulatory subunit 1 OS=Mus musculus OX=10090 GN=Psmd1 PE=1 SV=1	0	151.961	28	23	97	23	953	105.7	5.39	266.02	23	0	0	4.56341e+08	High	1
High	Master Protein	Q3UM45	Protein phosphatase 1 regulatory subunit 7 OS=Mus musculus OX=10090 GN=Ppp1r7 PE=1 SV=2	0	151.68	45	20	119	20	361	41.3	4.92	351.12	20	0	0	8.15478e+08	High	1
High	Master Protein	Q6A4J8	Ubiquitin carboxyl-terminal hydrolase 7 OS=Mus musculus OX=10090 GN=Usp7 PE=1 SV=1	0	151.58	28	25	66	25	1103	128.4	5.5	177.38	25	0	0	1.86906e+08	High	1
High	Master Protein	Q61999	Outer dense fiber protein 1 OS=Mus musculus OX=10090 GN=Odf1 PE=2 SV=1	0	151.114	56	17	145	17	247	27.5	7.91	351.16	17	0	0	8.8507e+09	High	1
High	Master Protein	Q99L13	3-hydroxyisobutyrate dehydrogenase, mitochondrial OS=Mus musculus OX=10090 GN=Hibadh PE=1 SV=1	0	150.32	42	12	95	12	335	35.4	8.13	325.46	12	0	0	8.08306e+08	High	1
High	Master Protein	Q9DCV7	Keratin, type II cytoskeletal 7 OS=Mus musculus OX=10090 GN=Krt7 PE=1 SV=1	0	149.659	51	26	90	20	457	50.7	5.87	237.83	26	0	1	1.42508e+09	High	1
High	Master Protein	P0C6F1	Dynein axonemal heavy chain 2 OS=Mus musculus OX=10090 GN=Dnah2 PE=1 SV=1	0	149.059	6	26	57	23	4456	511.2	6.43	134.01	26	0	0	6.54121e+07	High	1
High	Master Protein	Q921I1	Serotransferrin OS=Mus musculus OX=10090 GN=Tf PE=1 SV=1	0	148.885	36	24	76	24	697	76.7	7.18	211.36	24	0	0	2.1499e+08	High	1
High	Master Protein	P35564	Calnexin OS=Mus musculus OX=10090 GN=Canx PE=1 SV=1	0	148.414	33	19	67	19	591	67.2	4.64	187.99	19	0	0	1.98954e+08	High	1
High	Master Protein	Q80X56	E3 ubiquitin-protein ligase TRIM69 OS=Mus musculus OX=10090 GN=Trim69 PE=1 SV=1	0	148.271	51	22	98	22	500	57.3	7.23	256.81	22	0	0	3.84995e+08	High	1
High	Master Protein	P15105	Glutamine synthetase OS=Mus musculus OX=10090 GN=Glul PE=1 SV=6	0	147.722	38	14	67	14	373	42.1	7.08	258.46	14	0	0	6.28862e+08	High	1
High	Master Protein	Q8BKZ9	Pyruvate dehydrogenase protein X component, mitochondrial OS=Mus musculus OX=10090 GN=Pdhx PE=1 SV=1	0	147.621	39	16	107	16	501	54	7.75	317.75	16	0	0	1.7558e+09	High	1
High	Master Protein	D3Z660	Serine (or cysteine) peptidase inhibitor, clade A (alpha-1 antiproteinase, antitrypsin), member 16 OS=Mus musculus OX=10090 GN=Serpina16 PE=3 SV=1	0	147.374	41	18	96	18	418	46.7	9.94	273.02	18	0	0	1.13823e+09	High	1
High	Master Protein	P00920	Carbonic anhydrase 2 OS=Mus musculus OX=10090 GN=Ca2 PE=1 SV=4	0	146.987	72	14	83	14	260	29	7.01	316.03	14	0	0	3.78673e+09	High	1
High	Master Protein	Q32MW3	Acyl-coenzyme A thioesterase 10, mitochondrial OS=Mus musculus OX=10090 GN=Acot10 PE=2 SV=1	0	146.644	36	21	174	2	439	50.5	7.88	411.19	21	0	0	8.75612e+06	High	1
High	Master Protein	Q8JZN5	Complex I assembly factor ACAD9, mitochondrial OS=Mus musculus OX=10090 GN=Acad9 PE=1 SV=2	0	146.092	37	21	96	21	625	68.7	7.46	256.65	21	0	0	3.99322e+08	High	1
High	Master Protein	Q8BI79	Coiled-coil domain-containing protein 40 OS=Mus musculus OX=10090 GN=Ccdc40 PE=1 SV=1	0	145.541	23	28	74	28	1192	136.7	5.05	207.04	28	0	0	1.48512e+08	High	1
High	Master Protein	Q8BHN3	Neutral alpha-glucosidase AB OS=Mus musculus OX=10090 GN=Ganab PE=1 SV=1	0	145.341	26	24	93	24	944	106.8	6.06	230.69	24	0	0	2.78705e+08	High	1
High	Master Protein	P01942	Hemoglobin subunit alpha OS=Mus musculus OX=10090 GN=Hba PE=1 SV=2	0	145.335	70	11	375	11	142	15.1	8.22	1049.6	11	0	0	2.79978e+10	High	1
High	Master Protein	Q9JIY5	Serine protease HTRA2, mitochondrial OS=Mus musculus OX=10090 GN=Htra2 PE=1 SV=2	0	144.882	39	13	94	13	458	49.3	9.6	292.96	13	0	0	3.46024e+08	High	1
High	Master Protein	Q924X2	Carnitine O-palmitoyltransferase 1, muscle isoform OS=Mus musculus OX=10090 GN=Cpt1b PE=1 SV=1	0	144.862	31	23	95	22	772	88.2	8.38	244.04	23	0	2	8.16762e+08	High	1
High	Master Protein	Q148A4	Protein phosphatase 1 regulatory subunit 32 OS=Mus musculus OX=10090 GN=Ppp1r32 PE=1 SV=1	0	144.79	52	16	37	16	427	47.8	8.84	138.04	16	0	0	1.48854e+08	High	1
High	Master Protein	P50544	Very long-chain specific acyl-CoA dehydrogenase, mitochondrial OS=Mus musculus OX=10090 GN=Acadvl PE=1 SV=3	0	144.004	39	23	80	23	656	70.8	8.75	230.93	23	0	0	2.16933e+08	High	1
High	Master Protein	P26040	Ezrin OS=Mus musculus OX=10090 GN=Ezr PE=1 SV=3	0	142.73	37	27	101	16	586	69.4	6.1	241.42	27	0	0	1.91938e+08	High	1
High	Master Protein	Q9DC69	NADH dehydrogenase [ubiquinone] 1 alpha subcomplex subunit 9, mitochondrial OS=Mus musculus OX=10090 GN=Ndufa9 PE=1 SV=2	0	141.883	50	17	90	17	377	42.5	9.74	252.16	17	0	0	6.12223e+08	High	1
High	Master Protein	P50247	Adenosylhomocysteinase OS=Mus musculus OX=10090 GN=Ahcy PE=1 SV=3	0	141.869	49	21	92	20	432	47.7	6.54	290.01	21	0	1	6.5213e+08	High	1
High	Master Protein	P05784	Keratin, type I cytoskeletal 18 OS=Mus musculus OX=10090 GN=Krt18 PE=1 SV=5	0	140.925	44	22	116	19	423	47.5	5.33	269.97	22	0	0	2.32893e+08	High	1
High	Master Protein	B2RSY5	A disintegrin and metallopeptidase domain 6 OS=Mus musculus OX=10090 GN=Adam6a PE=1 SV=1	0	140.203	28	19	72	15	754	85.1	7.75	207.48	19	0	5	4.34566e+08	High	1
High	Master Protein	P47757	F-actin-capping protein subunit beta OS=Mus musculus OX=10090 GN=Capzb PE=1 SV=3	0	139.801	52	16	93	16	277	31.3	5.74	281.76	16	0	0	9.17754e+08	High	1
High	Master Protein	Q9D4K7	Coiled-coil domain-containing protein 105 OS=Mus musculus OX=10090 GN=Ccdc105 PE=1 SV=3	0	139.41	43	23	92	23	499	57.3	9.82	231.7	23	0	0	6.14464e+08	High	1
High	Master Protein	Q8VCI0	Phospholipase B-like 1 OS=Mus musculus OX=10090 GN=Plbd1 PE=1 SV=1	0	138.903	43	19	89	19	550	63	8.87	281.29	19	0	0	6.34739e+08	High	1
High	Master Protein	Q8VCM7	Fibrinogen gamma chain OS=Mus musculus OX=10090 GN=Fgg PE=1 SV=1	0	138.883	39	15	50	15	436	49.4	5.86	164.83	15	0	0	1.90581e+08	High	1
High	Master Protein	Q61696	Heat shock 70 kDa protein 1A OS=Mus musculus OX=10090 GN=Hspa1a PE=1 SV=2	0	138.865	39	21	98	8	641	70	5.72	268.05	21	0	0	7.44092e+07	High	1
High	Master Protein	Q8JZQ2	AFG3-like protein 2 OS=Mus musculus OX=10090 GN=Afg3l2 PE=1 SV=1	0	138.782	33	25	85	24	802	89.5	8.6	230.29	25	0	1	3.11989e+08	High	1
High	Master Protein	Q8R086	Sulfite oxidase, mitochondrial OS=Mus musculus OX=10090 GN=Suox PE=1 SV=2	0	138.654	42	15	64	15	546	60.7	6.54	202.4	15	0	0	7.16794e+08	High	1
High	Master Protein	P29758	Ornithine aminotransferase, mitochondrial OS=Mus musculus OX=10090 GN=Oat PE=1 SV=1	0	138.25	46	17	64	17	439	48.3	6.62	176.39	17	0	0	2.07406e+08	High	1
High	Master Protein	Q9DA48	Sperm acrosome membrane-associated protein 1 OS=Mus musculus OX=10090 GN=Spaca1 PE=1 SV=1	0	138.223	48	12	58	12	305	33.3	4.48	233.66	12	0	0	1.07328e+09	High	1
High	Master Protein	P49443	Protein phosphatase 1A OS=Mus musculus OX=10090 GN=Ppm1a PE=1 SV=1	0	137.308	55	16	72	13	382	42.4	5.36	227.17	16	0	4	4.26524e+08	High	1
High	Master Protein	P00405	Cytochrome c oxidase subunit 2 OS=Mus musculus OX=10090 GN=Mtco2 PE=1 SV=1	0	137.297	48	9	199	9	227	26	4.73	404.73	9	0	0	2.9971e+09	High	1
High	Master Protein	Q8BG32	26S proteasome non-ATPase regulatory subunit 11 OS=Mus musculus OX=10090 GN=Psmd11 PE=1 SV=3	0	137.194	46	22	109	22	422	47.4	6.48	302.25	22	0	0	7.13079e+08	High	1
High	Master Protein	Q6X786	Zona pellucida-binding protein 2 OS=Mus musculus OX=10090 GN=Zpbp2 PE=1 SV=2	0	137.113	43	14	88	14	326	37.1	7.75	258.71	14	0	0	4.19241e+08	High	1
High	Master Protein	P67778	Prohibitin 1 OS=Mus musculus OX=10090 GN=Phb1 PE=1 SV=1	0	136.971	79	17	84	17	272	29.8	5.76	242.24	17	0	0	1.5144e+09	High	1
High	Master Protein	Q76MZ3	Serine/threonine-protein phosphatase 2A 65 kDa regulatory subunit A alpha isoform OS=Mus musculus OX=10090 GN=Ppp2r1a PE=1 SV=3	0	136.61	36	17	83	14	589	65.3	5.11	258.37	17	0	3	2.60487e+08	High	1
High	Master Protein	P15265	Sperm mitochondrial-associated cysteine-rich protein OS=Mus musculus OX=10090 GN=Smcp PE=2 SV=4	0	136.212	94	10	35	10	143	14.9	8.1	145.66	10	0	0	1.43517e+09	High	1
High	Master Protein	Q6UQ17	Phospholipid-transporting ATPase IK OS=Mus musculus OX=10090 GN=Atp8b3 PE=1 SV=1	0	135.916	21	28	81	28	1335	151.9	8.02	189	28	0	0	2.41857e+08	High	1
High	Master Protein	Q9D5N8	Spermidine/spermine N(1)-acetyltransferase-like protein 1 OS=Mus musculus OX=10090 GN=Satl1 PE=2 SV=2	0	135.627	29	12	29	12	744	83.2	4.78	115.78	12	0	0	8.96074e+07	High	1
High	Master Protein	E9Q7G0	Nuclear mitotic apparatus protein 1 OS=Mus musculus OX=10090 GN=Numa1 PE=1 SV=1	0	135.416	16	30	57	30	2094	235.5	5.87	134.24	30	0	0	9.36128e+07	High	1
High	Master Protein	P09671	Superoxide dismutase [Mn], mitochondrial OS=Mus musculus OX=10090 GN=Sod2 PE=1 SV=3	0	135.166	68	13	90	13	222	24.6	8.62	285.07	13	0	0	1.80814e+09	High	1
High	Master Protein	P48794	Hyaluronidase PH-20 OS=Mus musculus OX=10090 GN=Spam1 PE=1 SV=2	0	135.112	37	19	81	19	512	58.5	8.13	227.3	19	0	0	3.66206e+08	High	1
High	Master Protein	Q3V0U9	Sperm-associated antigen 6 OS=Mus musculus OX=10090 GN=Spag6 PE=1 SV=1	0	134.191	47	19	76	11	509	55.4	6.29	218.18	19	0	8	7.19041e+08	High	1
High	Master Protein	Q99KE1	NAD-dependent malic enzyme, mitochondrial OS=Mus musculus OX=10090 GN=Me2 PE=1 SV=1	0	133.82	44	18	64	18	589	65.8	7.61	215.63	18	0	0	1.58584e+08	High	1
High	Master Protein	Q9JLI7	Sperm-associated antigen 6 OS=Mus musculus OX=10090 GN=Spag6 PE=1 SV=1	0	133.791	40	17	81	9	507	55.2	6.79	248.49	17	0	0	2.07132e+08	High	1
High	Master Protein	Q99KK7	Dipeptidyl peptidase 3 OS=Mus musculus OX=10090 GN=Dpp3 PE=1 SV=2	0	133.762	37	23	80	23	738	82.8	5.38	185.08	23	0	0	2.55153e+08	High	1
High	Master Protein	Q91VN4	MICOS complex subunit Mic25 OS=Mus musculus OX=10090 GN=Chchd6 PE=1 SV=2	0	133.484	42	14	63	14	273	29.8	8.41	218.98	14	0	0	3.03046e+08	High	1
High	Master Protein	Q60779	Dynein regulatory complex subunit 4 OS=Mus musculus OX=10090 GN=Gas8 PE=1 SV=2	0	133.409	41	22	54	22	478	56.2	7.88	154.37	22	0	0	1.70981e+08	High	1
High	Master Protein	Q9D424	Calcium-binding tyrosine phosphorylation-regulated protein OS=Mus musculus OX=10090 GN=Cabyr PE=1 SV=1	0	133.343	46	19	100	19	453	48.3	4.54	340.03	19	0	0	2.38694e+09	High	1	Acetyl [N-Term]
High	Master Protein	Q3V0Q1	Dynein axonemal heavy chain 12 OS=Mus musculus OX=10090 GN=Dnah12 PE=1 SV=2	0	133.134	11	29	62	26	3086	356	6.06	141.64	29	0	0	7.31304e+07	High	1
High	Master Protein	Q9D1Q6	Endoplasmic reticulum resident protein 44 OS=Mus musculus OX=10090 GN=Erp44 PE=1 SV=1	0	132.963	43	13	55	12	406	46.8	5.27	153.64	13	0	1	3.02051e+08	High	1
High	Master Protein	P21550	Beta-enolase OS=Mus musculus OX=10090 GN=Eno3 PE=1 SV=3	0	132.953	41	15	56	10	434	47	7.18	194.04	15	0	0	1.07704e+08	High	1
High	Master Protein	Q3UUY6	Prominin-2 OS=Mus musculus OX=10090 GN=Prom2 PE=1 SV=1	0	132.923	30	23	86	23	835	93.1	7.18	207.39	23	0	0	4.08328e+08	High	1
High	Master Protein	P51660	Peroxisomal multifunctional enzyme type 2 OS=Mus musculus OX=10090 GN=Hsd17b4 PE=1 SV=3	0	132.75	30	17	51	17	735	79.4	8.57	178.21	17	0	0	2.20844e+08	High	1
High	Master Protein	Q715T0	Thioredoxin domain-containing protein 3 OS=Mus musculus OX=10090 GN=Nme8 PE=2 SV=1	0	132.563	34	22	105	22	586	66.8	4.97	242.29	22	0	0	6.98207e+08	High	1
High	Master Protein	O54990	Prominin-1 OS=Mus musculus OX=10090 GN=Prom1 PE=1 SV=1	0	132.062	23	16	55	16	867	97.1	6.68	165.61	16	0	0	2.23844e+08	High	1
High	Master Protein	Q9D6R2	Isocitrate dehydrogenase [NAD] subunit alpha, mitochondrial OS=Mus musculus OX=10090 GN=Idh3a PE=1 SV=1	0	131.5	45	16	111	16	366	39.6	6.73	338.18	16	0	0	1.85125e+09	High	1
High	Master Protein	Q61390	T-complex protein 1 subunit zeta-2 OS=Mus musculus OX=10090 GN=Cct6b PE=1 SV=4	0	131.407	34	16	86	12	531	58.1	7.36	267.04	16	0	0	1.67693e+08	High	1
High	Master Protein	P40124	Adenylyl cyclase-associated protein 1 OS=Mus musculus OX=10090 GN=Cap1 PE=1 SV=4	0	130.878	34	16	70	16	474	51.5	7.52	194.27	16	0	0	2.19e+08	High	1
High	Master Protein	A2AU72	Armadillo repeat-containing protein 3 OS=Mus musculus OX=10090 GN=Armc3 PE=1 SV=1	0	130.829	29	25	77	25	881	97.3	6.47	186.83	25	0	0	1.73568e+08	High	1
High	Master Protein	Q8JZV7	N-acetylglucosamine-6-phosphate deacetylase OS=Mus musculus OX=10090 GN=Amdhd2 PE=1 SV=1	0	130.19	42	10	55	10	409	43.5	6.23	195.95	10	0	0	2.6033e+08	High	1
High	Master Protein	Q9CQN1	Heat shock protein 75 kDa, mitochondrial OS=Mus musculus OX=10090 GN=Trap1 PE=1 SV=1	0	129.946	36	25	100	24	706	80.2	6.68	224.71	25	0	0	4.03607e+08	High	1
High	Master Protein	Q922B2	Aspartate--tRNA ligase, cytoplasmic OS=Mus musculus OX=10090 GN=Dars1 PE=1 SV=2	0	129.425	48	21	76	21	501	57.1	6.49	226.22	21	0	0	2.50049e+08	High	1
High	Master Protein	Q9DBJ1	Phosphoglycerate mutase 1 OS=Mus musculus OX=10090 GN=Pgam1 PE=1 SV=3	0	128.922	48	10	74	5	254	28.8	7.18	244.87	10	0	0	7.03776e+07	High	1
High	Master Protein	Q791V5	Mitochondrial carrier homolog 2 OS=Mus musculus OX=10090 GN=Mtch2 PE=1 SV=1	0	128.818	44	13	111	13	303	33.5	8.25	289.79	13	0	0	3.80506e+09	High	1
High	Master Protein	Q99JI4	26S proteasome non-ATPase regulatory subunit 6 OS=Mus musculus OX=10090 GN=Psmd6 PE=1 SV=1	0	128.486	47	22	94	22	389	45.5	5.52	238.32	22	0	0	3.42895e+08	High	1
High	Master Protein	A0JLY1	Cilia- and flagella- associated protein 210 OS=Mus musculus OX=10090 GN=Cfap210 PE=2 SV=1	0	128.385	32	19	56	19	547	65.1	8.97	186.31	19	0	0	1.41021e+08	High	1
High	Master Protein	P50446	Keratin, type II cytoskeletal 6A OS=Mus musculus OX=10090 GN=Krt6a PE=1 SV=3	0	128.225	28	23	90	6	553	59.3	7.94	234.9	23	0	5	2.68815e+08	High	1
High	Master Protein	Q8K0E8	Fibrinogen beta chain OS=Mus musculus OX=10090 GN=Fgb PE=1 SV=1	0	128.05	42	17	39	17	481	54.7	7.08	117.37	17	0	0	3.42528e+08	High	1
High	Master Protein	Q61233	Plastin-2 OS=Mus musculus OX=10090 GN=Lcp1 PE=1 SV=4	0	127.564	40	25	125	21	627	70.1	5.33	280.91	25	0	4	5.70313e+08	High	1
High	Master Protein	O88569	Heterogeneous nuclear ribonucleoproteins A2/B1 OS=Mus musculus OX=10090 GN=Hnrnpa2b1 PE=1 SV=2	0	127.132	61	21	64	18	353	37.4	8.95	181.24	21	0	3	3.19034e+08	High	1
High	Master Protein	Q9CQQ7	ATP synthase F(0) complex subunit B1, mitochondrial OS=Mus musculus OX=10090 GN=Atp5pb PE=1 SV=1	0	127.105	45	17	68	17	256	28.9	9.06	202.88	17	0	0	1.07333e+09	High	1
High	Master Protein	Q91W89	Alpha-mannosidase 2C1 OS=Mus musculus OX=10090 GN=Man2c1 PE=1 SV=1	0	126.846	26	20	75	20	1039	115.6	6.51	214.76	20	0	0	1.54478e+08	High	1
High	Master Protein	Q02257	Junction plakoglobin OS=Mus musculus OX=10090 GN=Jup PE=1 SV=3	0	126.305	32	24	78	21	745	81.7	6.14	175.01	24	0	3	1.9898e+08	High	1
High	Master Protein	Q9R0H0	Peroxisomal acyl-coenzyme A oxidase 1 OS=Mus musculus OX=10090 GN=Acox1 PE=1 SV=5	0	126.12	30	14	42	14	661	74.6	8.48	116.31	14	0	0	6.58954e+07	High	1
High	Master Protein	Q9CZN7	Serine hydroxymethyltransferase, mitochondrial OS=Mus musculus OX=10090 GN=Shmt2 PE=1 SV=1	0	125.927	39	21	98	21	504	55.7	8.47	212.9	21	0	0	5.3285e+08	High	1
High	Master Protein	Q61884	Meiosis-specific nuclear structural protein 1 OS=Mus musculus OX=10090 GN=Mns1 PE=1 SV=1	0	125.89	33	21	77	21	491	60.2	6.65	205.29	21	0	0	3.4014e+08	High	1
High	Master Protein	Q91YT0	NADH dehydrogenase [ubiquinone] flavoprotein 1, mitochondrial OS=Mus musculus OX=10090 GN=Ndufv1 PE=1 SV=1	0	125.482	43	19	103	19	464	50.8	8.21	230.44	19	0	0	1.09269e+09	High	1
High	Master Protein	P15327	Bisphosphoglycerate mutase OS=Mus musculus OX=10090 GN=Bpgm PE=1 SV=2	0	125.077	46	13	89	13	259	30	7.06	269.97	13	0	0	7.116e+08	High	1
High	Master Protein	Q9QZD8	Mitochondrial dicarboxylate carrier OS=Mus musculus OX=10090 GN=Slc25a10 PE=1 SV=2	0	125.054	53	15	69	15	287	31.7	9.32	165.91	15	0	0	2.84716e+08	High	1
High	Master Protein	P19783	Cytochrome c oxidase subunit 4 isoform 1, mitochondrial OS=Mus musculus OX=10090 GN=Cox4i1 PE=1 SV=2	0	124.888	57	13	118	13	169	19.5	9.23	317.6	13	0	0	2.0017e+09	High	1
High	Master Protein	Q9D9V4	Radial spoke head protein 9 homolog OS=Mus musculus OX=10090 GN=Rsph9 PE=1 SV=1	0	124.841	59	18	77	18	276	31.3	5.41	216.28	18	0	0	1.16089e+09	High	1
High	Master Protein	Q9D9J7	Izumo sperm-egg fusion protein 1 OS=Mus musculus OX=10090 GN=Izumo1 PE=1 SV=1	0	124.821	45	17	126	17	397	44.9	6.34	342.82	17	0	0	2.55218e+09	High	1
High	Master Protein	Q5S003	Sperm-associated antigen 17 OS=Mus musculus OX=10090 GN=Spag17 PE=1 SV=2	0	124.76	11	23	65	23	2320	262.9	6.16	163.43	23	0	0	1.18e+08	High	1
High	Master Protein	Q91YL7	PGAP2-interacting protein OS=Mus musculus OX=10090 GN=Cwh43 PE=1 SV=1	0	124.748	20	16	55	16	699	78.1	8.91	158.35	16	0	0	1.58488e+08	High	1
High	Master Protein	A2AJB1	Coiled-coil domain-containing protein 183 OS=Mus musculus OX=10090 GN=Ccdc183 PE=2 SV=1	0	124.602	36	24	84	24	534	62.1	9.25	227.29	24	0	0	3.32427e+08	High	1
High	Master Protein	Q0P557	Mitochondria-eating protein OS=Mus musculus OX=10090 GN=Spata18 PE=1 SV=2	0	124.488	35	17	93	17	537	60.4	8.59	290.98	17	0	0	1.89523e+09	High	1
High	Master Protein	P62259	14-3-3 protein epsilon OS=Mus musculus OX=10090 GN=Ywhae PE=1 SV=1	0	123.725	62	17	97	14	255	29.2	4.74	235.95	17	0	0	1.50565e+08	High	1
High	Master Protein	Q8K411	Presequence protease, mitochondrial OS=Mus musculus OX=10090 GN=Pitrm1 PE=1 SV=1	0	123.589	23	23	62	23	1036	117.3	7.2	153.58	23	0	0	1.1502e+08	High	1
High	Master Protein	Q8VCT4	Carboxylesterase 1D OS=Mus musculus OX=10090 GN=Ces1d PE=1 SV=1	0	122.959	38	19	116	17	565	61.7	6.61	309.78	19	0	2	1.01855e+09	High	1
High	Master Protein	Q32M07	Adenylate kinase 8 OS=Mus musculus OX=10090 GN=Ak8 PE=1 SV=1	0	122.94	43	23	75	23	479	55	7.08	199.28	23	0	0	2.93474e+08	High	1
High	Master Protein	P22437	Prostaglandin G/H synthase 1 OS=Mus musculus OX=10090 GN=Ptgs1 PE=1 SV=1	0	122.741	28	16	79	15	602	69	6.83	172.93	16	0	1	3.83474e+08	High	1
High	Master Protein	Q9R112	Sulfide:quinone oxidoreductase, mitochondrial OS=Mus musculus OX=10090 GN=Sqor PE=1 SV=3	0	122.739	42	17	61	17	450	50.3	9.09	177.81	17	0	0	2.0309e+08	High	1
High	Master Protein	P70412	CUB and zona pellucida-like domain-containing protein 1 OS=Mus musculus OX=10090 GN=Cuzd1 PE=1 SV=3	0	122.399	27	14	74	14	607	68.2	7.03	206.74	14	0	0	1.00079e+09	High	1
High	Master Protein	Q9DBG6	Dolichyl-diphosphooligosaccharide--protein glycosyltransferase subunit 2 OS=Mus musculus OX=10090 GN=Rpn2 PE=1 SV=1	0	121.865	32	14	57	14	631	69	5.81	214.82	14	0	0	3.09227e+08	High	1
High	Master Protein	D3Z2H9	Tropomyosin 3, related sequence 7 OS=Mus musculus OX=10090 GN=Tpm3-rs7 PE=3 SV=1	0	121.551	51	16	47	3	248	29	4.81	151.43	16	0	12	2.05139e+08	High	1
High	Master Protein	Q9DCN2	NADH-cytochrome b5 reductase 3 OS=Mus musculus OX=10090 GN=Cyb5r3 PE=1 SV=3	0	121.498	51	16	63	16	301	34.1	8.38	194.41	16	0	0	2.74134e+08	High	1
High	Master Protein	Q8BK63	Casein kinase I isoform alpha OS=Mus musculus OX=10090 GN=Csnk1a1 PE=1 SV=2	0	121.311	39	13	94	13	337	38.9	9.57	255.6	13	0	0	5.88315e+08	High	1
High	Master Protein	Q8BFW7	Lipoma-preferred partner homolog OS=Mus musculus OX=10090 GN=Lpp PE=1 SV=1	0	120.78	32	12	32	12	613	65.8	7.37	98.5	12	0	0	1.0775e+08	High	1
High	Master Protein	Q9EPK7	Exportin-7 OS=Mus musculus OX=10090 GN=Xpo7 PE=1 SV=3	0	120.641	23	23	81	23	1087	123.7	6.38	182.12	23	0	0	1.77233e+08	High	1
High	Master Protein	P49722	Proteasome subunit alpha type-2 OS=Mus musculus OX=10090 GN=Psma2 PE=1 SV=3	0	120.377	54	12	54	12	234	25.9	7.43	144.22	12	0	0	3.39322e+08	High	1
High	Master Protein	Q6V3W6	Dynein regulatory complex subunit 7 OS=Mus musculus OX=10090 GN=Drc7 PE=1 SV=4	0	120.29	25	18	42	18	876	103.2	5.38	126.54	18	0	0	7.68483e+07	High	1
High	Master Protein	Q8R422	CD109 antigen OS=Mus musculus OX=10090 GN=Cd109 PE=1 SV=1	0	120.195	17	20	85	20	1442	161.6	5.57	212.15	20	0	0	2.12811e+08	High	1
High	Master Protein	Q8C9J3	Sperm flagellar protein 2 OS=Mus musculus OX=10090 GN=Spef2 PE=1 SV=3	0	119.912	15	22	47	22	1724	197.9	5.86	133.28	22	0	0	9.13354e+07	High	1
High	Master Protein	P62141	Serine/threonine-protein phosphatase PP1-beta catalytic subunit OS=Mus musculus OX=10090 GN=Ppp1cb PE=1 SV=3	0	119.763	42	13	64	2	327	37.2	6.19	241.39	13	0	0	1.28549e+07	High	1
High	Master Protein	Q9D8W5	26S proteasome non-ATPase regulatory subunit 12 OS=Mus musculus OX=10090 GN=Psmd12 PE=1 SV=4	0	119.073	45	18	73	18	456	52.9	7.06	195.65	18	0	0	3.63816e+08	High	1
High	Master Protein	Q8BFZ9	Erlin-2 OS=Mus musculus OX=10090 GN=Erlin2 PE=1 SV=1	0	118.749	50	16	83	14	340	37.8	5.5	218.01	16	0	2	3.95239e+08	High	1
High	Master Protein	P54071	Isocitrate dehydrogenase [NADP], mitochondrial OS=Mus musculus OX=10090 GN=Idh2 PE=1 SV=3	0	118.623	48	22	87	21	452	50.9	8.69	220.23	22	0	1	3.1881e+08	High	1
High	Master Protein	Q8QZS1	3-hydroxyisobutyryl-CoA hydrolase, mitochondrial OS=Mus musculus OX=10090 GN=Hibch PE=1 SV=1	0	118.607	46	17	72	17	385	43	8.06	187.71	17	0	0	4.90906e+08	High	1
High	Master Protein	Q9CXJ4	Mitochondrial potassium channel ATP-binding subunit OS=Mus musculus OX=10090 GN=Abcb8 PE=1 SV=1	0	118.271	32	19	58	19	717	78	9.07	148.95	19	0	0	2.77083e+08	High	1
High	Master Protein	Q9JKB1	Ubiquitin carboxyl-terminal hydrolase isozyme L3 OS=Mus musculus OX=10090 GN=Uchl3 PE=1 SV=2	0	117.94	56	15	65	15	230	26.1	5.05	247.07	15	0	0	3.48831e+08	High	1
High	Master Protein	Q91VR2	ATP synthase subunit gamma, mitochondrial OS=Mus musculus OX=10090 GN=Atp5f1c PE=1 SV=1	0	117.848	37	16	105	16	298	32.9	9.01	297.47	16	0	0	1.71487e+09	High	1
High	Master Protein	Q8BG05	Heterogeneous nuclear ribonucleoprotein A3 OS=Mus musculus OX=10090 GN=Hnrnpa3 PE=1 SV=1	0	117.341	34	17	49	14	379	39.6	9.01	155.42	17	0	1	1.68307e+08	High	1
High	Master Protein	G3UYQ4	Nucleoside-diphosphate kinase OS=Mus musculus OX=10090 GN=Ak9 PE=1 SV=2	0	117.309	14	20	40	20	1894	219.4	5.19	100.94	20	0	0	6.86651e+08	High	1
High	Master Protein	Q64324	Syntaxin-binding protein 2 OS=Mus musculus OX=10090 GN=Stxbp2 PE=1 SV=1	0	116.844	37	17	49	17	593	66.3	6.74	151.39	17	0	0	6.19755e+07	High	1
High	Master Protein	Q9D8N0	Elongation factor 1-gamma OS=Mus musculus OX=10090 GN=Eef1g PE=1 SV=3	0	116.796	39	18	109	18	437	50	6.74	298.39	18	0	0	1.42635e+09	High	1
High	Master Protein	Q91ZJ5	UTP--glucose-1-phosphate uridylyltransferase OS=Mus musculus OX=10090 GN=Ugp2 PE=1 SV=3	0	116.661	40	19	70	19	508	56.9	7.61	194.97	19	0	0	3.88468e+08	High	1
High	Master Protein	Q9DCT2	NADH dehydrogenase [ubiquinone] iron-sulfur protein 3, mitochondrial OS=Mus musculus OX=10090 GN=Ndufs3 PE=1 SV=2	0	116.431	48	13	71	13	263	30.1	7.17	209.97	13	0	0	6.58244e+08	High	1
High	Master Protein	Q9CRC9	Glucosamine-6-phosphate isomerase 2 OS=Mus musculus OX=10090 GN=Gnpda2 PE=1 SV=1	0	116.429	57	13	46	11	276	31.1	6.9	121.13	13	0	3	1.55057e+08	High	1
High	Master Protein	P62806	Histone H4 OS=Mus musculus OX=10090 GN=H4c16 PE=1 SV=2	0	116.228	58	12	54	12	103	11.4	11.36	157.01	12	0	0	2.64771e+09	High	1
High	Master Protein	Q8BG37	Peroxiredoxin-6 OS=Mus musculus OX=10090 GN=Prdx6b PE=1 SV=1	0	115.927	75	16	75	12	224	25	6.37	224.88	16	0	4	6.26849e+08	High	1
High	Master Protein	Q923D2	Flavin reductase (NADPH) OS=Mus musculus OX=10090 GN=Blvrb PE=1 SV=3	0	115.521	64	10	52	10	206	22.2	7.01	164.79	10	0	0	9.69849e+08	High	1
High	Master Protein	P49222	Protein 4.2 OS=Mus musculus OX=10090 GN=Epb42 PE=1 SV=3	0	115.365	25	16	49	16	691	76.7	7.31	114.74	16	0	0	1.47869e+08	High	1
High	Master Protein	Q61316	Heat shock 70 kDa protein 4 OS=Mus musculus OX=10090 GN=Hspa4 PE=1 SV=1	0	115.277	28	19	80	18	841	94.1	5.24	209.53	19	0	0	1.71527e+08	High	1
High	Master Protein	O55131	Septin-7 OS=Mus musculus OX=10090 GN=Septin7 PE=1 SV=1	0	115.042	41	13	41	13	436	50.5	8.57	153.56	13	0	0	1.38728e+08	High	1
High	Master Protein	Q3U7R1	Extended synaptotagmin-1 OS=Mus musculus OX=10090 GN=Esyt1 PE=1 SV=2	0	114.946	21	20	52	20	1092	121.5	5.95	119.51	20	0	0	1.02123e+08	High	1
High	Master Protein	Q80W93	Hydrocephalus-inducing protein OS=Mus musculus OX=10090 GN=Hydin PE=1 SV=2	0	114.007	6	24	47	24	5154	581.2	6.38	111.56	24	0	0	6.6668e+07	High	1
High	Master Protein	Q9D439	Cilia- and flagella-associated protein 53 OS=Mus musculus OX=10090 GN=Cfap53 PE=2 SV=3	0	113.793	38	19	42	19	514	61.9	9.29	113.57	19	0	0	1.42288e+08	High	1
High	Master Protein	Q8BHG1	Nardilysin OS=Mus musculus OX=10090 GN=Nrdc PE=1 SV=1	0	113.602	20	20	57	20	1161	132.8	4.87	144.41	20	0	0	1.24164e+08	High	1
High	Master Protein	P56399	Ubiquitin carboxyl-terminal hydrolase 5 OS=Mus musculus OX=10090 GN=Usp5 PE=1 SV=1	0	113.594	27	19	73	18	858	95.8	5.01	177.43	19	0	1	1.00155e+08	High	1
High	Master Protein	P50171	(3R)-3-hydroxyacyl-CoA dehydrogenase OS=Mus musculus OX=10090 GN=Hsd17b8 PE=1 SV=2	0	113.511	63	11	61	11	259	26.6	6.54	257.9	11	0	0	4.44792e+08	High	1
High	Master Protein	Q9D5Y0	Uncharacterized protein C7orf31 homolog OS=Mus musculus OX=10090 PE=2 SV=1	0	113.489	37	16	45	16	588	67.6	8.21	131.51	16	0	0	7.31654e+08	High	1
High	Master Protein	O35129	Prohibitin-2 OS=Mus musculus OX=10090 GN=Phb2 PE=1 SV=1	0	112.817	63	17	105	17	299	33.3	9.83	275.93	17	0	0	2.00619e+09	High	1
High	Master Protein	P46460	Vesicle-fusing ATPase OS=Mus musculus OX=10090 GN=Nsf PE=1 SV=2	0	112.534	26	21	81	20	744	82.6	6.95	184.37	21	0	1	1.68724e+08	High	1
High	Master Protein	Q9JMC3	DnaJ homolog subfamily A member 4 OS=Mus musculus OX=10090 GN=Dnaja4 PE=1 SV=1	0	112.462	48	15	69	15	397	44.9	7.58	181.22	15	0	0	3.57338e+08	High	1
High	Master Protein	P51881	ADP/ATP translocase 2 OS=Mus musculus OX=10090 GN=Slc25a5 PE=1 SV=3	0	112.355	51	17	145	7	298	32.9	9.73	308.47	17	0	5	1.07996e+09	High	1
High	Master Protein	Q8VIG3	Radial spoke head 1 homolog OS=Mus musculus OX=10090 GN=Rsph1 PE=1 SV=2	0	112.233	42	10	35	10	301	34.2	4.53	137.71	10	0	0	2.43013e+08	High	1
High	Master Protein	Q148B6	Speriolin OS=Mus musculus OX=10090 GN=Spatc1 PE=1 SV=1	0	111.722	37	17	67	16	480	51.4	8.35	226.72	17	0	1	7.57754e+08	High	1
High	Master Protein	Q7TMR0	Lysosomal Pro-X carboxypeptidase OS=Mus musculus OX=10090 GN=Prcp PE=1 SV=2	0	111.639	25	16	85	16	491	55	6.79	233.22	16	0	0	4.33932e+08	High	1
High	Master Protein	Q8BGH2	Sorting and assembly machinery component 50 homolog OS=Mus musculus OX=10090 GN=Samm50 PE=1 SV=1	0	111.529	45	19	76	19	469	51.8	6.8	191.77	19	0	0	8.73394e+08	High	1
High	Master Protein	P70168	Importin subunit beta-1 OS=Mus musculus OX=10090 GN=Kpnb1 PE=1 SV=2	0	111.279	23	17	71	17	876	97.1	4.78	173.64	17	0	0	1.6656e+08	High	1
High	Master Protein	E0CZ22	Maestro heat-like repeat family member 1 OS=Mus musculus OX=10090 GN=Mroh1 PE=1 SV=1	0	111.234	13	20	86	20	1640	181.7	6.39	216.42	20	0	0	2.03165e+08	High	1
High	Master Protein	P62814	V-type proton ATPase subunit B, brain isoform OS=Mus musculus OX=10090 GN=Atp6v1b2 PE=1 SV=1	0	111.044	32	13	60	10	511	56.5	5.81	183.56	13	0	4	1.4367e+08	High	1
High	Master Protein	O35744	Chitinase-like protein 3 OS=Mus musculus OX=10090 GN=Chil3 PE=1 SV=2	0	110.94	40	14	58	14	398	44.4	5.69	169.7	14	0	0	4.52372e+08	High	1
High	Master Protein	Q8BMK4	Cytoskeleton-associated protein 4 OS=Mus musculus OX=10090 GN=Ckap4 PE=1 SV=2	0	110.808	44	22	61	22	575	63.7	5.64	150.39	22	0	0	2.1588e+08	High	1
High	Master Protein	Q9D2H2	Adenylate kinase 7 OS=Mus musculus OX=10090 GN=Ak7 PE=1 SV=1	0	110.719	33	17	52	17	614	70.6	4.96	136.09	17	0	0	180920848	High	1
High	Master Protein	P21107	Tropomyosin alpha-3 chain OS=Mus musculus OX=10090 GN=Tpm3 PE=1 SV=3	0	110.368	38	14	47	1	285	33	4.72	139.61	14	0	0	2.05506e+07	High	1
High	Master Protein	Q8C5W0	Calmin OS=Mus musculus OX=10090 GN=Clmn PE=1 SV=2	0	110.26	21	18	73	18	1052	117.2	5.03	208.18	18	0	0	3.98021e+08	High	1
High	Master Protein	Q8BFZ3	Beta-actin-like protein 2 OS=Mus musculus OX=10090 GN=Actbl2 PE=1 SV=1	0	110.186	34	13	132	1	376	42	5.49	250.49	13	0	0	2293038	High	1
High	Master Protein	O88441	Metaxin-2 OS=Mus musculus OX=10090 GN=Mtx2 PE=1 SV=1	0	110.153	48	12	54	12	263	29.7	5.63	164.81	12	0	0	1.85641e+08	High	1
High	Master Protein	Q9CQ60	6-phosphogluconolactonase OS=Mus musculus OX=10090 GN=Pgls PE=1 SV=1	0	109.999	49	9	55	9	257	27.2	5.85	164.04	9	0	0	1.63933e+08	High	1
High	Master Protein	Q60737	Casein kinase II subunit alpha OS=Mus musculus OX=10090 GN=Csnk2a1 PE=1 SV=2	0	109.915	47	13	54	12	391	45.1	7.74	158.51	13	0	0	1.95908e+08	High	1
High	Master Protein	P13634	Carbonic anhydrase 1 OS=Mus musculus OX=10090 GN=Ca1 PE=1 SV=4	0	109.836	72	13	66	13	261	28.3	6.96	230.88	13	0	0	7.83437e+08	High	1
High	Master Protein	O55143	Sarcoplasmic/endoplasmic reticulum calcium ATPase 2 OS=Mus musculus OX=10090 GN=Atp2a2 PE=1 SV=2	0	109.138	19	19	57	17	1044	114.8	5.34	135	19	0	2	1.28394e+08	High	1
High	Master Protein	Q9EPL9	Peroxisomal acyl-coenzyme A oxidase 3 OS=Mus musculus OX=10090 GN=Acox3 PE=1 SV=2	0	108.916	26	15	89	15	700	78.4	7.12	215.61	15	0	0	1.523e+08	High	1
High	Master Protein	Q91Z83	Myosin-7 OS=Mus musculus OX=10090 GN=Myh7 PE=2 SV=1	0	108.456	13	22	27	16	1935	222.7	5.76	74.89	22	0	6	4.08623e+07	High	1
High	Master Protein	Q00612	Glucose-6-phosphate 1-dehydrogenase X OS=Mus musculus OX=10090 GN=G6pdx PE=1 SV=3	0	108.373	50	24	100	15	515	59.2	6.49	207.97	24	0	9	4.18587e+08	High	1
High	Master Protein	Q9D9V2	Equatorin OS=Mus musculus OX=10090 GN=Eqtn PE=1 SV=2	0	108.247	42	11	48	11	337	37.7	4.82	155.8	11	0	0	4.88979e+08	High	1
High	Master Protein	Q9D5H4	Ferritin, mitochondrial OS=Mus musculus OX=10090 GN=Ftmt PE=1 SV=2	0	108.234	52	10	37	10	237	27.1	7.56	118.37	10	0	0	3.48034e+08	High	1
High	Master Protein	P81117	Nucleobindin-2 OS=Mus musculus OX=10090 GN=Nucb2 PE=1 SV=2	0	107.976	36	14	52	14	420	50.3	5.15	144.34	14	0	0	3.59497e+08	High	1
High	Master Protein	B1AWZ3	Nipsnap homolog 3A OS=Mus musculus OX=10090 GN=Nipsnap3a PE=1 SV=1	0	107.877	65	11	52	10	247	28.5	8.16	177.66	11	0	1	8.87192e+08	High	1
High	Master Protein	Q91V41	Ras-related protein Rab-14 OS=Mus musculus OX=10090 GN=Rab14 PE=1 SV=3	0	107.685	62	13	50	11	215	23.9	6.21	180.87	13	0	2	5.49707e+08	High	1
High	Master Protein	Q9QXL8	Nucleoside diphosphate kinase 7 OS=Mus musculus OX=10090 GN=Nme7 PE=1 SV=1	0	107.383	38	16	70	16	395	44.4	7.12	173.48	16	0	0	5.053e+08	High	1
High	Master Protein	P0DP43	Cation channel sperm-associated auxiliary subunit epsilon OS=Mus musculus OX=10090 GN=Catspere PE=1 SV=1	0	107.12	20	18	60	18	985	113.7	6.81	153.7	18	0	0	1.96432e+08	High	1
High	Master Protein	Q6IMH7	A disintegrin and metallopeptidase domain 6B OS=Mus musculus OX=10090 GN=Adam6b PE=4 SV=1	0	106.991	21	15	52	11	756	85.3	7.68	155.29	15	0	0	1.00044e+08	High	1
High	Master Protein	E9Q557	Desmoplakin OS=Mus musculus OX=10090 GN=Dsp PE=1 SV=1	0	106.126	10	30	67	30	2883	332.7	6.8	118.32	30	0	0	1.3375e+08	High	1
High	Master Protein	P45376	Aldo-keto reductase family 1 member B1 OS=Mus musculus OX=10090 GN=Akr1b1 PE=1 SV=3	0	106.011	53	17	128	16	316	35.7	7.18	310.12	17	0	0	1.075e+09	High	1
High	Master Protein	O08709	Peroxiredoxin-6 OS=Mus musculus OX=10090 GN=Prdx6 PE=1 SV=3	0	105.938	58	14	70	10	224	24.9	6.01	192.6	14	0	0	3.32085e+08	High	1
High	Master Protein	A0A087WSD2	Membrane-spanning 4-domains, subfamily A, member 14 OS=Mus musculus OX=10090 GN=Ms4a14 PE=3 SV=1	0	105.894	19	14	50	14	1232	137.5	4.69	146.5	14	0	0	2.55525e+08	High	1
High	Master Protein	Q9D2F7	Nuclear pore membrane glycoprotein 210-like OS=Mus musculus OX=10090 GN=Nup210l PE=1 SV=2	0	105.845	14	23	63	23	1881	208.6	7.23	151.77	23	0	0	1.62915e+08	High	1
High	Master Protein	P23492	Purine nucleoside phosphorylase OS=Mus musculus OX=10090 GN=Pnp PE=1 SV=2	0	105.625	54	12	43	12	289	32.3	6.16	116.43	12	0	0	2.3886e+08	High	1
High	Master Protein	Q00623	Apolipoprotein A-I OS=Mus musculus OX=10090 GN=Apoa1 PE=1 SV=2	0	105.166	58	20	95	20	264	30.6	5.73	244.94	20	0	0	6.26017e+08	High	1
High	Master Protein	O35643	AP-1 complex subunit beta-1 OS=Mus musculus OX=10090 GN=Ap1b1 PE=1 SV=2	0	105.046	22	17	58	10	943	103.9	5.17	168.18	17	0	7	1.22405e+08	High	1
High	Master Protein	O70252	Heme oxygenase 2 OS=Mus musculus OX=10090 GN=Hmox2 PE=1 SV=1	0	104.603	48	13	46	13	315	35.7	5.87	147.11	13	0	0	1.42017e+08	High	1
High	Master Protein	A2AN08	E3 ubiquitin-protein ligase UBR4 OS=Mus musculus OX=10090 GN=Ubr4 PE=1 SV=1	0	104.434	5	23	43	23	5180	571.9	6.06	84.59	23	0	0	3.19628e+07	High	1
High	Master Protein	Q8BH04	Phosphoenolpyruvate carboxykinase [GTP], mitochondrial OS=Mus musculus OX=10090 GN=Pck2 PE=1 SV=1	0	104.401	32	17	58	17	640	70.5	7.28	135.68	17	0	0	1.27137e+08	High	1
High	Master Protein	O35125	Leucine-rich repeat-containing protein 23 OS=Mus musculus OX=10090 GN=Lrrc23 PE=1 SV=1	0	104.391	54	16	57	16	340	39.3	4.67	158.27	16	0	0	2.68217e+08	High	1
High	Master Protein	P11835	Integrin beta-2 OS=Mus musculus OX=10090 GN=Itgb2 PE=1 SV=2	0	104.382	25	15	39	15	771	85	7.12	140.54	15	0	0	1.20334e+08	High	1
High	Master Protein	P28843	Dipeptidyl peptidase 4 OS=Mus musculus OX=10090 GN=Dpp4 PE=1 SV=3	0	104.283	26	19	57	19	760	87.4	6.42	150.66	19	0	0	1.80312e+08	High	1
High	Master Protein	Q0VF76	Tetratricopeptide repeat domain 39D OS=Mus musculus OX=10090 GN=Ttc39d PE=2 SV=1	0	104.275	33	16	58	16	604	69.9	7.97	152.89	16	0	0	2.36287e+08	High	1
High	Master Protein	Q9D5V2	Kelch-like protein 10 OS=Mus musculus OX=10090 GN=Klhl10 PE=1 SV=1	0	104.13	31	16	47	16	608	68.9	5.77	133.64	16	0	0	1.48429e+08	High	1
High	Master Protein	P0DP27	Calmodulin-2 OS=Mus musculus OX=10090 GN=Calm2 PE=1 SV=1	0	104.035	52	9	89	9	149	16.8	4.22	255.9	9	0	0	7.20109e+08	High	1
High	Master Protein	Q64727	Vinculin OS=Mus musculus OX=10090 GN=Vcl PE=1 SV=4	0	104.023	22	21	63	21	1066	116.6	6	135.49	21	0	0	1.328e+08	High	1
High	Master Protein	P11247	Myeloperoxidase OS=Mus musculus OX=10090 GN=Mpo PE=1 SV=2	0	103.993	28	19	72	19	718	81.1	9.55	190.39	19	0	0	2.34792e+08	High	1
High	Master Protein	P48962	ADP/ATP translocase 1 OS=Mus musculus OX=10090 GN=Slc25a4 PE=1 SV=4	0	103.99	46	15	141	5	298	32.9	9.72	304.92	15	0	0	2.29264e+08	High	1
High	Master Protein	P21619	Lamin-B2 OS=Mus musculus OX=10090 GN=Lmnb2 PE=1 SV=2	0	103.741	35	23	58	16	596	67.3	5.5	148.41	23	0	0	1.92304e+08	High	1
High	Master Protein	P98192	Dihydroxyacetone phosphate acyltransferase OS=Mus musculus OX=10090 GN=Gnpat PE=1 SV=1	0	103.714	29	19	64	19	678	76.8	8.13	138.71	19	0	0	1.52662e+08	High	1
High	Master Protein	Q80Y75	DnaJ homolog subfamily B member 13 OS=Mus musculus OX=10090 GN=Dnajb13 PE=1 SV=1	0	103.535	48	13	54	13	316	36.1	7.47	173.13	13	0	0	4.90027e+08	High	1
High	Master Protein	Q99J47	Dehydrogenase/reductase SDR family member 7B OS=Mus musculus OX=10090 GN=Dhrs7b PE=1 SV=1	0	103.432	50	14	43	14	323	35	9.63	124.75	14	0	0	2.70201e+08	High	1
High	Master Protein	Q61598	Rab GDP dissociation inhibitor beta OS=Mus musculus OX=10090 GN=Gdi2 PE=1 SV=1	0	103.391	43	17	84	12	445	50.5	6.25	202.42	17	0	5	2.50575e+08	High	1
High	Master Protein	P59279	Ras-related protein Rab-2B OS=Mus musculus OX=10090 GN=Rab2b PE=1 SV=1	0	103.266	46	10	75	1	216	24.2	6.68	208.67	10	0	0	5.39291e+06	High	1
High	Master Protein	Q5H8C4	Intermembrane lipid transfer protein VPS13A OS=Mus musculus OX=10090 GN=Vps13a PE=1 SV=1	0	103.123	7	16	31	16	3166	359.2	6.19	83.63	16	0	0	4.81822e+07	High	1
High	Master Protein	A2RTF1	Cation channel sperm-associated auxiliary subunit beta OS=Mus musculus OX=10090 GN=Catsperb PE=1 SV=1	0	103.029	20	20	49	20	1109	126	8.15	105.63	20	0	0	1.35492e+08	High	1
High	Master Protein	Q9D0E1	Heterogeneous nuclear ribonucleoprotein M OS=Mus musculus OX=10090 GN=Hnrnpm PE=1 SV=3	0	102.807	28	21	56	21	729	77.6	8.63	139.14	21	0	0	1.58935e+08	High	1
High	Master Protein	Q921H8	3-ketoacyl-CoA thiolase A, peroxisomal OS=Mus musculus OX=10090 GN=Acaa1a PE=1 SV=1	0	102.527	35	10	57	10	424	43.9	8.44	188.02	10	0	0	1.27687e+08	High	1
High	Master Protein	Q99LX0	Parkinson disease protein 7 homolog OS=Mus musculus OX=10090 GN=Park7 PE=1 SV=1	0	102.506	69	13	73	13	189	20	6.77	201.07	13	0	0	1.38323e+09	High	1
High	Master Protein	Q6PE15	Palmitoyl-protein thioesterase ABHD10, mitochondrial OS=Mus musculus OX=10090 GN=Abhd10 PE=1 SV=1	0	102.495	61	18	82	18	297	33	8.79	211.26	18	0	0	7.95413e+08	High	1
High	Master Protein	Q6SP97	Enkurin OS=Mus musculus OX=10090 GN=Enkur PE=1 SV=1	0	101.476	53	13	56	13	255	29.5	9.57	165.63	13	0	0	2.86357e+08	High	1
High	Master Protein	Q8R146	Acylamino-acid-releasing enzyme OS=Mus musculus OX=10090 GN=Apeh PE=1 SV=3	0	101.323	27	16	66	16	732	81.5	5.59	156.6	16	0	0	1.44162e+08	High	1
High	Master Protein	Q9D023	Mitochondrial pyruvate carrier 2 OS=Mus musculus OX=10090 GN=Mpc2 PE=1 SV=1	0	101.149	61	8	94	8	127	14.3	10.61	259.79	8	0	0	9.45663e+08	High	1
High	Master Protein	Q812F3	Hyaluronidase-5 OS=Mus musculus OX=10090 GN=Hyal5 PE=1 SV=1	0	100.681	36	15	55	15	526	60.8	7.4	168.6	15	0	0	3.72047e+08	High	1
High	Master Protein	G3UYX5	Regulator of G-protein signaling 22 OS=Mus musculus OX=10090 GN=Rgs22 PE=1 SV=1	0	100.064	17	21	46	21	1258	145.8	8.19	108.77	21	0	0	1.22725e+08	High	1
High	Master Protein	Q8BWT1	3-ketoacyl-CoA thiolase, mitochondrial OS=Mus musculus OX=10090 GN=Acaa2 PE=1 SV=3	0	99.992	45	13	55	13	397	41.8	8.09	127.42	13	0	0	1.84882e+08	High	1
High	Master Protein	O54863	Testis-specific serine/threonine-protein kinase 2 OS=Mus musculus OX=10090 GN=Tssk2 PE=1 SV=2	0	99.781	35	15	51	8	358	41	8.98	152.86	15	0	0	7.91122e+07	High	1
High	Master Protein	Q8K370	Acyl-CoA dehydrogenase family member 10 OS=Mus musculus OX=10090 GN=Acad10 PE=1 SV=1	0	99.695	19	19	69	7	1069	118.9	8.24	194.92	19	0	12	1.87906e+08	High	1
High	Master Protein	D3Z690	Izumo sperm-egg fusion protein 4 OS=Mus musculus OX=10090 GN=Izumo4 PE=1 SV=1	0	99.594	40	11	85	11	227	26.3	8.02	250	11	0	0	1.29677e+09	High	1
High	Master Protein	Q91V12	Cytosolic acyl coenzyme A thioester hydrolase OS=Mus musculus OX=10090 GN=Acot7 PE=1 SV=2	0	99.582	30	12	53	12	381	42.5	8.68	165.42	12	0	0	2.06743e+08	High	1
High	Master Protein	Q60932	Voltage-dependent anion-selective channel protein 1 OS=Mus musculus OX=10090 GN=Vdac1 PE=1 SV=3	0	99.525	56	11	49	10	296	32.3	8.43	162.48	11	0	0	513094776	High	1
High	Master Protein	Q61781	Keratin, type I cytoskeletal 14 OS=Mus musculus OX=10090 GN=Krt14 PE=1 SV=2	0	99.405	25	15	104	2	484	52.8	5.17	242.82	15	0	10	1.38307e+09	High	1
High	Master Protein	Q9D2H8	Fibronectin type III domain-containing protein 8 OS=Mus musculus OX=10090 GN=Fndc8 PE=2 SV=1	0	99.309	39	9	39	9	321	35.6	6.79	175.92	9	0	0	4.5568e+08	High	1
High	Master Protein	Q7TNG8	Probable D-lactate dehydrogenase, mitochondrial OS=Mus musculus OX=10090 GN=Ldhd PE=1 SV=1	0	99.209	30	13	71	13	484	51.8	6.62	201.08	13	0	0	3.67236e+08	High	1
High	Master Protein	G3UZ78	Androglobin OS=Mus musculus OX=10090 GN=Adgb PE=1 SV=1	0	99.001	11	14	39	14	1657	188.4	8.13	104.96	14	0	0	4.398e+07	High	1
High	Master Protein	Q9DCX2	ATP synthase subunit d, mitochondrial OS=Mus musculus OX=10090 GN=Atp5pd PE=1 SV=3	0	98.296	75	9	49	9	161	18.7	5.69	162.55	9	0	0	6.98511e+08	High	1
High	Master Protein	Q8CG76	Aflatoxin B1 aldehyde reductase member 2 OS=Mus musculus OX=10090 GN=Akr7a2 PE=1 SV=3	0	98.019	43	14	55	14	367	40.6	8.12	167.89	14	0	0	2.0343e+08	High	1
High	Master Protein	O88844	Isocitrate dehydrogenase [NADP] cytoplasmic OS=Mus musculus OX=10090 GN=Idh1 PE=1 SV=2	0	97.94	37	16	70	15	414	46.6	7.17	186.24	16	0	0	1.61885e+08	High	1
High	Master Protein	Q9Z1Q9	Valine--tRNA ligase OS=Mus musculus OX=10090 GN=Vars1 PE=1 SV=1	0	97.882	17	19	69	19	1263	140.1	7.77	153.5	19	0	0	1.59859e+08	High	1
High	Master Protein	P21956	Lactadherin OS=Mus musculus OX=10090 GN=Mfge8 PE=1 SV=3	0	97.708	34	13	57	13	463	51.2	6.52	133.43	13	0	0	1.72812e+08	High	1
High	Master Protein	G3UXL2	Ribose-phosphate diphosphokinase OS=Mus musculus OX=10090 GN=Prps1l3 PE=3 SV=1	0	97.683	48	14	60	4	318	34.8	6.98	170.08	14	0	11	4.78543e+08	High	1
High	Master Protein	P15626	Glutathione S-transferase Mu 2 OS=Mus musculus OX=10090 GN=Gstm2 PE=1 SV=2	0	97.575	76	17	91	10	218	25.7	7.39	228.4	17	0	4	3.54821e+08	High	1
High	Master Protein	G5E829	Plasma membrane calcium-transporting ATPase 1 OS=Mus musculus OX=10090 GN=Atp2b1 PE=1 SV=1	0	97.177	12	16	71	1	1220	134.7	5.91	187.69	16	0	0	661062	High	1
High	Master Protein	Q8C5R8	Ribose-phosphate diphosphokinase OS=Mus musculus OX=10090 GN=Prps1l1 PE=1 SV=1	0	97.054	43	12	59	5	318	34.8	6.54	161.5	12	0	0	1.84878e+08	High	1
High	Master Protein	Q8C0M9	Isoaspartyl peptidase/L-asparaginase OS=Mus musculus OX=10090 GN=Asrgl1 PE=1 SV=1	0	97.047	50	14	74	14	326	33.9	7.65	221.52	14	0	0	1.91551e+09	High	1
High	Master Protein	Q9CQE1	Protein NipSnap homolog 3B OS=Mus musculus OX=10090 GN=Nipsnap3b PE=1 SV=1	0	96.861	60	10	39	9	247	28.3	9.48	121.69	10	0	0	9.29173e+07	High	1
High	Master Protein	Q9Z2U1	Proteasome subunit alpha type-5 OS=Mus musculus OX=10090 GN=Psma5 PE=1 SV=1	0	96.696	44	8	44	8	241	26.4	4.79	181.8	8	0	0	3.41768e+08	High	1
High	Master Protein	Q8VDN2	Sodium/potassium-transporting ATPase subunit alpha-1 OS=Mus musculus OX=10090 GN=Atp1a1 PE=1 SV=1	0	96.551	17	17	81	11	1023	112.9	5.45	177.87	17	0	0	8.78699e+07	High	1
High	Master Protein	Q8BSN3	Outer dynein arm-docking complex subunit 3 OS=Mus musculus OX=10090 GN=ODAD3 PE=2 SV=2	0	96.13	28	17	50	17	593	69.7	8.56	138.78	17	0	0	2.03461e+08	High	1
High	Master Protein	Q99JY9	Actin-related protein 3 OS=Mus musculus OX=10090 GN=Actr3 PE=1 SV=3	0	95.441	40	14	44	14	418	47.3	5.88	129.49	14	0	0	1.61924e+08	High	1
High	Master Protein	Q9DBG3	AP-2 complex subunit beta OS=Mus musculus OX=10090 GN=Ap2b1 PE=1 SV=1	0	95.417	19	16	61	9	937	104.5	5.38	164.99	16	0	0	8.76965e+07	High	1
High	Master Protein	A0A1B0GR13	Cylicin, basic protein of sperm head cytoskeleton 1 OS=Mus musculus OX=10090 GN=Cylc1 PE=1 SV=1	0	95.306	15	12	27	12	642	71.7	9.76	79.41	12	0	0	8.76782e+07	High	1
High	Master Protein	P08228	Superoxide dismutase [Cu-Zn] OS=Mus musculus OX=10090 GN=Sod1 PE=1 SV=2	0	95.003	62	11	44	11	154	15.9	6.51	146.61	11	0	0	1.0165e+09	High	1
High	Master Protein	Q3V140	Acrosin-binding protein OS=Mus musculus OX=10090 GN=Acrbp PE=1 SV=1	0	94.928	29	15	112	15	540	61.1	4.98	256.03	15	0	0	2.1786e+09	High	1
High	Master Protein	Q8BRC6	Cilia- and flagella-associated protein 91 OS=Mus musculus OX=10090 GN=Cfap91 PE=1 SV=3	0	94.703	20	11	28	11	783	91.6	6.83	91.33	11	0	0	3.4813e+07	High	1
High	Master Protein	Q9DCJ5	NADH dehydrogenase [ubiquinone] 1 alpha subcomplex subunit 8 OS=Mus musculus OX=10090 GN=Ndufa8 PE=1 SV=3	0	94.564	51	7	42	7	172	20	8.46	158.96	7	0	0	2.63483e+08	High	1
High	Master Protein	Q9D565	WD repeat-containing protein 64 OS=Mus musculus OX=10090 GN=Wdr64 PE=2 SV=2	0	94.502	16	15	44	15	1086	123.8	6.93	123.05	15	0	0	1.06364e+08	High	1
High	Master Protein	Q9D411	Testis-specific serine/threonine-protein kinase 4 OS=Mus musculus OX=10090 GN=Tssk4 PE=1 SV=1	0	94.264	42	14	72	14	328	37.4	8.91	190.78	14	0	0	3.96125e+08	High	1
High	Master Protein	Q9DA80	Radial spoke head protein 3 homolog B OS=Mus musculus OX=10090 GN=Rsph3b PE=2 SV=1	0	94.192	43	14	70	14	389	45.1	6.1	185.45	14	0	0	4.29591e+08	High	1
High	Master Protein	Q9CZ42	ATP-dependent (S)-NAD(P)H-hydrate dehydratase OS=Mus musculus OX=10090 GN=Naxd PE=1 SV=1	0	94.004	38	10	57	10	343	36.7	7.77	182.1	10	0	0	1.54462e+08	High	1
High	Master Protein	Q9JIL4	Na(+)/H(+) exchange regulatory cofactor NHE-RF3 OS=Mus musculus OX=10090 GN=Pdzk1 PE=1 SV=1	0	93.86	28	15	53	15	519	56.5	5.43	115.86	15	0	0	1.28885e+08	High	1
High	Master Protein	Q9QUM9	Proteasome subunit alpha type-6 OS=Mus musculus OX=10090 GN=Psma6 PE=1 SV=1	0	93.848	51	15	66	15	246	27.4	6.76	187.26	15	0	0	5.96996e+08	High	1
High	Master Protein	Q64516	Glycerol kinase OS=Mus musculus OX=10090 GN=Gk PE=1 SV=2	0	93.764	30	16	71	4	559	61.2	5.87	166.91	16	0	0	1.09203e+07	High	1
High	Master Protein	Q80X90	Filamin-B OS=Mus musculus OX=10090 GN=Flnb PE=1 SV=3	0	93.723	8	18	35	13	2602	277.7	5.71	88.13	18	0	1	1.56321e+07	High	1
High	Master Protein	Q6IFX2	Keratin, type I cytoskeletal 42 OS=Mus musculus OX=10090 GN=Krt42 PE=1 SV=1	0	93.528	25	15	111	5	452	50.1	5.16	261.22	15	0	1	3.7537e+08	High	1
High	Master Protein	Q9CZ44	NSFL1 cofactor p47 OS=Mus musculus OX=10090 GN=Nsfl1c PE=1 SV=1	0	93.194	43	12	41	12	370	40.7	5.15	147.54	12	0	0	1.27419e+08	High	1
High	Master Protein	P20918	Plasminogen OS=Mus musculus OX=10090 GN=Plg PE=1 SV=3	0	93.069	29	22	57	22	812	90.7	6.6	140.63	22	0	0	2.17429e+08	High	1
High	Master Protein	Q9D8X1	Copper homeostasis protein cutC homolog OS=Mus musculus OX=10090 GN=Cutc PE=1 SV=1	0	93.038	58	11	57	11	272	29	7.34	168.14	11	0	0	1.80637e+08	High	1
High	Master Protein	Q80YT5	Spermatogenesis-associated protein 20 OS=Mus musculus OX=10090 GN=Spata20 PE=1 SV=1	0	92.854	22	17	61	17	790	88.4	7.05	138.98	17	0	0	2.93063e+08	High	1
High	Master Protein	Q91WS0	CDGSH iron-sulfur domain-containing protein 1 OS=Mus musculus OX=10090 GN=Cisd1 PE=1 SV=1	0	92.854	51	7	37	7	108	12.1	9.06	137.73	7	0	0	251752499	High	1
High	Master Protein	Q9DCQ7	Alpha-1-antitrypsin 1-6 OS=Mus musculus OX=10090 GN=Serpina1f PE=2 SV=1	0	92.527	36	12	52	12	411	46.3	8.59	128.81	12	0	0	5.10452e+08	High	1
High	Master Protein	Q9D0K2	Succinyl-CoA:3-ketoacid coenzyme A transferase 1, mitochondrial OS=Mus musculus OX=10090 GN=Oxct1 PE=1 SV=1	0	92.201	33	13	55	13	520	56	8.53	151.51	13	0	0	1.09824e+09	High	1
High	Master Protein	Q61599	Rho GDP-dissociation inhibitor 2 OS=Mus musculus OX=10090 GN=Arhgdib PE=1 SV=3	0	91.628	57	8	28	8	200	22.8	5.11	93.2	8	0	0	1.51189e+08	High	1
High	Master Protein	E9Q7R9	Cilia- and flagella-associated protein 43 OS=Mus musculus OX=10090 GN=Cfap43 PE=1 SV=1	0	91.558	14	20	47	20	1682	193.3	5.62	124.59	20	0	0	9.03241e+07	High	1
High	Master Protein	D3YV92	Golgi-associated RAB2 interactor protein 2 OS=Mus musculus OX=10090 GN=Garin2 PE=1 SV=1	0	91.45	32	11	25	11	440	50.1	6.55	81.45	11	0	0	1.37373e+08	High	1
High	Master Protein	P08414	Calcium/calmodulin-dependent protein kinase type IV OS=Mus musculus OX=10090 GN=Camk4 PE=1 SV=2	0	91.416	29	15	67	15	469	52.6	4.93	197.89	15	0	0	2.98387e+08	High	1
High	Master Protein	Q8BKC5	Importin-5 OS=Mus musculus OX=10090 GN=Ipo5 PE=1 SV=3	0	91.365	16	15	61	15	1097	123.5	4.93	145.41	15	0	0	1.24257e+08	High	1
High	Master Protein	P35700	Peroxiredoxin-1 OS=Mus musculus OX=10090 GN=Prdx1 PE=1 SV=1	0	91.153	52	13	88	11	199	22.2	8.12	193.57	13	0	2	7.72723e+08	High	1
High	Master Protein	O54724	Caveolae-associated protein 1 OS=Mus musculus OX=10090 GN=Cavin1 PE=1 SV=1	0	90.908	29	12	49	12	392	43.9	5.52	145.59	12	0	0	3.15648e+08	High	1
High	Master Protein	P60122	RuvB-like 1 OS=Mus musculus OX=10090 GN=Ruvbl1 PE=1 SV=1	0	90.825	37	12	37	12	456	50.2	6.42	116.74	12	0	0	3.72129e+07	High	1
High	Master Protein	Q8BVN8	Axonemal dynein light intermediate polypeptide 1 OS=Mus musculus OX=10090 GN=Dnali1 PE=1 SV=1	0	90.762	52	15	63	15	258	29.7	8.05	165.3	15	0	0	8.41799e+08	High	1
High	Master Protein	Q8K0C4	Lanosterol 14-alpha demethylase OS=Mus musculus OX=10090 GN=Cyp51a1 PE=1 SV=1	0	90.404	33	15	47	15	503	56.7	8.41	106.88	15	0	0	1.62251e+08	High	1
High	Master Protein	Q61656	Probable ATP-dependent RNA helicase DDX5 OS=Mus musculus OX=10090 GN=Ddx5 PE=1 SV=2	0	90.348	30	17	70	12	614	69.2	8.92	164.81	17	0	5	1.73994e+08	High	1
High	Master Protein	Q9D3W1	Radial spoke head 14 homolog OS=Mus musculus OX=10090 GN=Rsph14 PE=2 SV=1	0	90.289	44	14	54	14	341	37.8	6.74	145	14	0	0	1.68108e+08	High	1
High	Master Protein	Q32MG2	Protein chibby homolog 2 OS=Mus musculus OX=10090 GN=Cby2 PE=1 SV=2	0	89.934	42	18	61	18	446	51.8	6.74	170.28	18	0	0	2.40412e+08	High	1
High	Master Protein	Q99K01	Pyridoxal-dependent decarboxylase domain-containing protein 1 OS=Mus musculus OX=10090 GN=Pdxdc1 PE=1 SV=2	0	89.861	21	15	40	15	787	87.3	5.48	107.4	15	0	0	1.12465e+08	High	1
High	Master Protein	Q9D0M3	Cytochrome c1, heme protein, mitochondrial OS=Mus musculus OX=10090 GN=Cyc1 PE=1 SV=1	0	89.669	40	10	60	10	325	35.3	9.16	186.32	10	0	0	1.36396e+09	High	1
High	Master Protein	P97370	Sodium/potassium-transporting ATPase subunit beta-3 OS=Mus musculus OX=10090 GN=Atp1b3 PE=1 SV=1	0	89.345	50	12	75	12	278	31.8	8.51	158.81	12	0	0	6.77733e+08	High	1
High	Master Protein	Q8CDC8	Four and a half LIM domains 4 OS=Mus musculus OX=10090 GN=Fhl4 PE=1 SV=1	0	89.153	56	11	43	11	279	31.9	7.58	162.01	11	0	0	2.0096e+08	High	1
High	Master Protein	P52503	NADH dehydrogenase [ubiquinone] iron-sulfur protein 6, mitochondrial OS=Mus musculus OX=10090 GN=Ndufs6 PE=1 SV=2	0	89.14	63	8	19	8	116	13	8.65	52.02	8	0	0	4.80932e+07	High	1
High	Master Protein	P48036	Annexin A5 OS=Mus musculus OX=10090 GN=Anxa5 PE=1 SV=1	0	89.133	44	15	74	15	319	35.7	4.96	195.14	15	0	0	2.49287e+08	High	1
High	Master Protein	Q9R0P3	S-formylglutathione hydrolase OS=Mus musculus OX=10090 GN=Esd PE=1 SV=1	0	89.098	54	11	32	11	282	31.3	7.12	85.83	11	0	0	7.75598e+07	High	1
High	Master Protein	P85094	Isochorismatase domain-containing protein 2A OS=Mus musculus OX=10090 GN=Isoc2a PE=1 SV=1	0	89.093	56	6	47	6	206	22.4	8.02	144.22	6	0	0	2.51707e+08	High	1
High	Master Protein	Q91VM9	Inorganic pyrophosphatase 2, mitochondrial OS=Mus musculus OX=10090 GN=Ppa2 PE=1 SV=1	0	89.04	34	11	31	11	330	38.1	6.98	97.62	11	0	0	1.25179e+08	High	1
High	Master Protein	P05555	Integrin alpha-M OS=Mus musculus OX=10090 GN=Itgam PE=1 SV=2	0	88.966	14	14	46	14	1153	127.4	7.27	121.67	14	0	0	9.57073e+07	High	1
High	Master Protein	Q8BJS4	SUN domain-containing protein 2 OS=Mus musculus OX=10090 GN=Sun2 PE=1 SV=3	0	88.551	21	12	31	12	731	81.6	7.02	95.46	12	0	0	8.07844e+07	High	1
High	Master Protein	P02089	Hemoglobin subunit beta-2 OS=Mus musculus OX=10090 GN=Hbb-b2 PE=1 SV=2	0	88.174	39	6	274	1	147	15.9	8.05	623.69	6	0	0	2.30873e+07	High	1
High	Master Protein	Q8BND5	Sulfhydryl oxidase 1 OS=Mus musculus OX=10090 GN=Qsox1 PE=1 SV=1	0	88.168	24	16	64	16	748	82.7	7.17	148.13	16	0	0	2.83877e+08	High	1
High	Master Protein	Q80YT3	Chaperonin-containing TCP1, subunit 8 (theta)-like 1 OS=Mus musculus OX=10090 GN=Cct8l1 PE=1 SV=1	0	88.02	35	16	57	16	562	60.7	6.93	144.22	16	0	0	2.15459e+08	High	1
High	Master Protein	Q9D572	UBX domain-containing protein 11 OS=Mus musculus OX=10090 GN=Ubxn11 PE=1 SV=1	0	88.015	32	14	35	14	484	54.8	4.94	90.74	14	0	0	5.9952e+07	High	1
High	Master Protein	Q9DAN1	Protein disulfide-isomerase-like protein of the testis OS=Mus musculus OX=10090 GN=Pdilt PE=1 SV=2	0	87.921	25	14	54	14	588	67.7	5.76	140.59	14	0	0	1.00196e+08	High	1
High	Master Protein	P10852	4F2 cell-surface antigen heavy chain OS=Mus musculus OX=10090 GN=Slc3a2 PE=1 SV=1	0	87.775	36	15	42	15	526	58.3	5.91	113.47	15	0	0	1.06257e+08	High	1
High	Master Protein	P26516	26S proteasome non-ATPase regulatory subunit 7 OS=Mus musculus OX=10090 GN=Psmd7 PE=1 SV=2	0	87.74	43	12	45	12	321	36.5	6.77	143.86	12	0	0	2.25357e+08	High	1
High	Master Protein	A0A0G2JEB6	Cilia and flagella-associated protein 47 OS=Mus musculus OX=10090 GN=Cfap47 PE=1 SV=2	0	87.614	6	16	24	16	3184	360.1	7.99	54.59	16	0	0	2.52635e+07	High	1
High	Master Protein	Q9D154	Leukocyte elastase inhibitor A OS=Mus musculus OX=10090 GN=Serpinb1a PE=1 SV=1	0	87.453	38	13	44	13	379	42.5	6.21	108.64	13	0	0	1.22976e+08	High	1
High	Master Protein	Q9R111	Guanine deaminase OS=Mus musculus OX=10090 GN=Gda PE=1 SV=1	0	87.409	31	14	55	14	454	51	5.53	129.21	14	0	0	319483513	High	1
High	Master Protein	P99029	Peroxiredoxin-5, mitochondrial OS=Mus musculus OX=10090 GN=Prdx5 PE=1 SV=2	0	87.386	58	11	62	11	210	21.9	8.85	181.94	11	0	0	1.1468e+09	High	1
High	Master Protein	O70435	Proteasome subunit alpha type-3 OS=Mus musculus OX=10090 GN=Psma3 PE=1 SV=3	0	87.369	43	12	65	12	255	28.4	5.44	175.48	12	0	0	7.99538e+08	High	1
High	Master Protein	Q8C1A5	Thimet oligopeptidase OS=Mus musculus OX=10090 GN=Thop1 PE=1 SV=1	0	87.226	24	16	67	16	687	78	6.06	172.33	16	0	0	1.7658e+08	High	1
High	Master Protein	P99026	Proteasome subunit beta type-4 OS=Mus musculus OX=10090 GN=Psmb4 PE=1 SV=1	0	87.213	48	8	36	8	264	29.1	5.64	118.85	8	0	0	3.20677e+08	High	1
High	Master Protein	P24369	Peptidyl-prolyl cis-trans isomerase B OS=Mus musculus OX=10090 GN=Ppib PE=1 SV=2	0	87.092	51	13	90	13	216	23.7	9.55	204.2	13	0	0	5.46999e+08	High	1
High	Master Protein	P31725	Protein S100-A9 OS=Mus musculus OX=10090 GN=S100a9 PE=1 SV=3	0	87.049	53	9	87	9	113	13	7.17	254.35	9	0	0	5.93965e+08	High	1
High	Master Protein	A0A1D5RLM8	Predicted gene 11639 OS=Mus musculus OX=10090 GN=Gm11639 PE=1 SV=1	0	86.895	3	15	41	14	5808	653.8	5.4	110.21	15	0	0	6.29583e+07	High	1
High	Master Protein	Q6PB66	Leucine-rich PPR motif-containing protein, mitochondrial OS=Mus musculus OX=10090 GN=Lrpprc PE=1 SV=2	0	86.736	14	22	44	22	1392	156.5	6.83	84.06	22	0	0	8.59754e+07	High	1
High	Master Protein	Q8K2V1	Serine/threonine-protein phosphatase 4 regulatory subunit 1 OS=Mus musculus OX=10090 GN=Ppp4r1 PE=1 SV=2	0	86.692	18	12	38	12	951	106.2	4.81	106.73	12	0	0	7.6184e+07	High	1
High	Master Protein	Q8K2Q2	Glutathione S-transferase omega-2 OS=Mus musculus OX=10090 GN=Gsto2 PE=1 SV=1	0	86.687	42	12	64	10	248	28.6	7.44	143.97	12	0	2	1.13316e+09	High	1
High	Master Protein	Q3V037	Uncharacterized protein C6orf163 homolog OS=Mus musculus OX=10090 GN=Gm136 PE=2 SV=1	0	86.629	44	13	35	13	328	38.5	7.01	91.62	13	0	0	1.61356e+08	High	1
High	Master Protein	P19096	Fatty acid synthase OS=Mus musculus OX=10090 GN=Fasn PE=1 SV=2	0	86.628	9	19	49	19	2504	272.3	6.58	100.76	19	0	0	5.00964e+07	High	1
High	Master Protein	Q9DCS3	Enoyl-[acyl-carrier-protein] reductase, mitochondrial OS=Mus musculus OX=10090 GN=Mecr PE=1 SV=2	0	86.607	44	12	42	12	373	40.3	9.07	121.07	12	0	0	1.81419e+08	High	1
High	Master Protein	Q8BX10	Serine/threonine-protein phosphatase PGAM5, mitochondrial OS=Mus musculus OX=10090 GN=Pgam5 PE=1 SV=1	0	86.499	56	17	92	17	288	32	9.04	185.31	17	0	0	6.57982e+08	High	1
High	Master Protein	P36993	Protein phosphatase 1B OS=Mus musculus OX=10090 GN=Ppm1b PE=1 SV=1	0	86.419	37	12	56	9	390	42.8	5.19	165.63	12	0	0	1.00049e+08	High	1
High	Master Protein	Q8BGZ7	Keratin, type II cytoskeletal 75 OS=Mus musculus OX=10090 GN=Krt75 PE=1 SV=1	0	86.286	22	16	61	1	551	59.7	8.31	145.38	16	0	0	4.1503e+06	High	1
High	Master Protein	Q7TPM5	Sperm acrosome-associated protein 9 OS=Mus musculus OX=10090 GN=Spaca9 PE=1 SV=1	0	86.071	55	6	35	6	168	19.5	7.55	153	6	0	0	8.29614e+08	High	1
High	Master Protein	A2BGJ5	Zinc finger, MYND domain-containing 12 OS=Mus musculus OX=10090 GN=Zmynd12 PE=2 SV=1	0	85.913	40	12	49	12	363	41.3	6.52	133.17	12	0	0	1.21911e+08	High	1
High	Master Protein	Q91YH5	Atlastin-3 OS=Mus musculus OX=10090 GN=Atl3 PE=1 SV=1	0	85.649	29	11	37	11	541	60.5	6.1	76.46	11	0	0	9.1476e+07	High	1
High	Master Protein	Q8VDK1	Deaminated glutathione amidase OS=Mus musculus OX=10090 GN=Nit1 PE=1 SV=2	0	85.578	53	13	50	13	323	35.7	7.94	119.38	13	0	0	1.61275e+08	High	1
High	Master Protein	P70419	Polypeptide N-acetylgalactosaminyltransferase 3 OS=Mus musculus OX=10090 GN=Galnt3 PE=1 SV=3	0	85.549	19	11	38	11	633	72.9	8.25	114.18	11	0	0	7.96128e+07	High	1
High	Master Protein	O55234	Proteasome subunit beta type-5 OS=Mus musculus OX=10090 GN=Psmb5 PE=1 SV=3	0	85.486	46	12	64	12	264	28.5	7.02	190.74	12	0	0	5.10194e+08	High	1
High	Master Protein	Q9D2G2	Dihydrolipoyllysine-residue succinyltransferase component of 2-oxoglutarate dehydrogenase complex, mitochondrial OS=Mus musculus OX=10090 GN=Dlst PE=1 SV=1	0	85.39	29	12	77	12	454	49	8.95	202.75	12	0	0	8.83809e+08	High	1
High	Master Protein	Q6P5F9	Exportin-1 OS=Mus musculus OX=10090 GN=Xpo1 PE=1 SV=1	0	85.361	15	15	51	15	1071	123	6.07	114.72	15	0	0	7.4504e+07	High	1
High	Master Protein	Q99LR1	Lysophosphatidylserine lipase ABHD12 OS=Mus musculus OX=10090 GN=Abhd12 PE=1 SV=2	0	85.278	34	13	44	13	398	45.2	8.72	128.62	13	0	0	1.35469e+08	High	1
High	Master Protein	P68181	cAMP-dependent protein kinase catalytic subunit beta OS=Mus musculus OX=10090 GN=Prkacb PE=1 SV=2	0	85.174	25	14	76	1	351	40.7	8.56	201.04	14	0	0	581682	High	1
High	Master Protein	E9QAF1	Spermatogenesis-associated 31 subfamily D, member 1C OS=Mus musculus OX=10090 GN=Spata31d1c PE=4 SV=1	0	85.09	18	11	17	11	853	95	7.25	59.35	11	0	0	7.21414e+07	High	1
High	Master Protein	O35226	26S proteasome non-ATPase regulatory subunit 4 OS=Mus musculus OX=10090 GN=Psmd4 PE=1 SV=1	0	85.029	37	10	32	10	376	40.7	4.79	124.87	10	0	0	2.16032e+08	High	1
High	Master Protein	P16332	Methylmalonyl-CoA mutase, mitochondrial OS=Mus musculus OX=10090 GN=Mmut PE=1 SV=2	0	84.927	18	9	20	9	748	82.8	6.89	66.42	9	0	0	3.35351e+07	High	1
High	Master Protein	P70290	55 kDa erythrocyte membrane protein OS=Mus musculus OX=10090 GN=Mpp1 PE=1 SV=1	0	84.831	34	15	38	15	466	52.2	7.2	115.01	15	0	0	8.29544e+07	High	1
High	Master Protein	Q9DAG6	GLIPR1-like protein 1 OS=Mus musculus OX=10090 GN=Glipr1l1 PE=1 SV=1	0	84.686	29	7	42	5	236	27.1	8.6	150.63	7	0	2	1.48904e+08	High	1
High	Master Protein	Q9Z2K1	Keratin, type I cytoskeletal 16 OS=Mus musculus OX=10090 GN=Krt16 PE=1 SV=3	0	84.557	26	14	74	6	469	51.6	5.2	196.32	14	0	0	145079691	High	1
High	Master Protein	Q8K4Z3	NAD(P)H-hydrate epimerase OS=Mus musculus OX=10090 GN=Naxe PE=1 SV=1	0	84.544	37	9	45	9	282	31	7.69	169.14	9	0	0	1.45986e+08	High	1
High	Master Protein	P23506	Protein-L-isoaspartate(D-aspartate) O-methyltransferase OS=Mus musculus OX=10090 GN=Pcmt1 PE=1 SV=3	0	84.506	31	7	35	7	227	24.6	7.65	126.06	7	0	0	117967558	High	1
High	Master Protein	P26043	Radixin OS=Mus musculus OX=10090 GN=Rdx PE=1 SV=3	0	84.42	21	16	57	4	583	68.5	6.2	147.33	16	0	0	8.2197e+06	High	1
High	Master Protein	Q91WL5	Cytochrome P450 4A12A OS=Mus musculus OX=10090 GN=Cyp4a12a PE=1 SV=2	0	84.4	27	14	57	14	508	58.3	9.13	138.81	14	0	0	4.72898e+08	High	1
High	Master Protein	Q9DBH5	Vesicular integral-membrane protein VIP36 OS=Mus musculus OX=10090 GN=Lman2 PE=1 SV=2	0	84.08	41	14	41	14	358	40.4	6.95	130.26	14	0	0	1.61146e+08	High	1
High	Master Protein	Q9EQR4	Chloride channel accessory 3A2 OS=Mus musculus OX=10090 GN=Clca3a2 PE=1 SV=1	0	84.001	18	12	35	12	902	99.8	7.17	120.7	12	0	0	8.96131e+07	High	1
High	Master Protein	Q9D4Q1	RIB43A-like with coiled-coils protein 2 OS=Mus musculus OX=10090 GN=Ribc2 PE=2 SV=3	0	83.717	33	12	50	12	377	45.2	9.28	125.63	12	0	0	1.7086e+08	High	1
High	Master Protein	Q9DBM2	Peroxisomal bifunctional enzyme OS=Mus musculus OX=10090 GN=Ehhadh PE=1 SV=4	0	83.545	24	13	41	13	718	78.3	9.13	129.93	13	0	0	1.05869e+08	High	1
High	Master Protein	O08810	116 kDa U5 small nuclear ribonucleoprotein component OS=Mus musculus OX=10090 GN=Eftud2 PE=1 SV=1	0	83.523	17	14	46	13	971	109.3	5	115.67	14	0	0	5.84326e+07	High	1
High	Master Protein	Q3U6K5	Spermatogenesis-associated protein 6 OS=Mus musculus OX=10090 GN=Spata6 PE=1 SV=2	0	83.467	37	17	34	17	488	56.1	8.47	91.26	17	0	0	2.05301e+08	High	1
High	Master Protein	Q5SX40	Myosin-1 OS=Mus musculus OX=10090 GN=Myh1 PE=1 SV=1	0	83.428	10	18	28	1	1942	223.2	5.76	73.14	18	0	10	2.73368e+07	High	1
High	Master Protein	Q5NC83	Spermatogenesis-associated protein 48 OS=Mus musculus OX=10090 GN=Spata48 PE=2 SV=2	0	83.306	30	12	48	12	441	50.4	9.09	124.65	12	0	0	2.40364e+08	High	1
High	Master Protein	E9PV04	RNA helicase OS=Mus musculus OX=10090 GN=Eif4a3l1 PE=3 SV=2	0	83.145	33	16	58	13	411	46.8	7.43	151.59	16	0	3	1.74119e+08	High	1
High	Master Protein	Q810N5	Uncharacterized protein C12orf60 homolog OS=Mus musculus OX=10090 PE=2 SV=1	0	82.869	48	9	17	9	247	28	5.68	63.51	9	0	0	9.25932e+07	High	1
High	Master Protein	P14824	Annexin A6 OS=Mus musculus OX=10090 GN=Anxa6 PE=1 SV=3	0	82.843	31	21	58	21	673	75.8	5.5	112.39	21	0	0	8.93382e+07	High	1
High	Master Protein	O88342	WD repeat-containing protein 1 OS=Mus musculus OX=10090 GN=Wdr1 PE=1 SV=3	0	82.72	27	13	44	13	606	66.4	6.6	114.11	13	0	0	2.55957e+08	High	1
High	Master Protein	Q9DC61	Mitochondrial-processing peptidase subunit alpha OS=Mus musculus OX=10090 GN=Pmpca PE=1 SV=1	0	82.674	28	14	54	14	524	58.2	6.83	128.51	14	0	0	1.73111e+08	High	1
High	Master Protein	Q61171	Peroxiredoxin-2 OS=Mus musculus OX=10090 GN=Prdx2 PE=1 SV=3	0	82.255	61	11	51	11	198	21.8	5.41	149.48	11	0	0	2.01889e+09	High	1
High	Master Protein	Q9D5U5	Pseudouridine-5'-phosphatase OS=Mus musculus OX=10090 GN=Pudp PE=1 SV=1	0	82.137	43	7	23	7	234	26.1	6.06	70.87	7	0	0	7.00868e+07	High	1
High	Master Protein	Q8VEK3	Heterogeneous nuclear ribonucleoprotein U OS=Mus musculus OX=10090 GN=Hnrnpu PE=1 SV=1	0	82.11	20	15	56	15	800	87.9	6.24	133.73	15	0	0	1.71848e+08	High	1
High	Master Protein	A0A5F8MPU3	Cation channel sperm-associated targeting subunit tau OS=Mus musculus OX=10090 GN=C2cd6 PE=1 SV=1	0	81.866	8	18	44	18	2282	257.5	9.03	103.59	18	0	0	1.35106e+08	High	1
High	Master Protein	E9Q743	Cilia- and flagella-associated protein 251 OS=Mus musculus OX=10090 GN=Cfap251 PE=1 SV=1	0	81.839	15	19	52	19	1299	148.5	4.59	126.84	19	0	0	9.92612e+07	High	1
High	Master Protein	Q9WVJ2	26S proteasome non-ATPase regulatory subunit 13 OS=Mus musculus OX=10090 GN=Psmd13 PE=1 SV=1	0	81.828	42	17	66	17	376	42.8	5.71	158.85	17	0	0	4.09938e+08	High	1
High	Master Protein	Q99P88	Nuclear pore complex protein Nup155 OS=Mus musculus OX=10090 GN=Nup155 PE=1 SV=1	0	81.371	12	15	54	15	1391	155	6.15	126.96	15	0	0	7.36073e+07	High	1
High	Master Protein	P50428	Arylsulfatase A OS=Mus musculus OX=10090 GN=Arsa PE=1 SV=2	0	81.338	23	10	55	10	506	53.7	5.87	156.78	10	0	0	2.80014e+08	High	1
High	Master Protein	A2AQ07	Tubulin beta-1 chain OS=Mus musculus OX=10090 GN=Tubb1 PE=1 SV=1	0	81.337	19	10	139	3	451	50.4	5.07	334.26	10	0	0	2.36218e+06	High	1
High	Master Protein	Q01768	Nucleoside diphosphate kinase B OS=Mus musculus OX=10090 GN=Nme2 PE=1 SV=1	0	81.333	68	9	49	5	152	17.4	7.5	145.28	9	0	5	5.33583e+08	High	1
High	Master Protein	Q9DCW4	Electron transfer flavoprotein subunit beta OS=Mus musculus OX=10090 GN=Etfb PE=1 SV=3	0	81.238	49	13	71	13	255	27.6	8.1	222.31	13	0	0	3.45104e+08	High	1
High	Master Protein	Q8R1M2	Histone H2A.J OS=Mus musculus OX=10090 GN=H2aj PE=1 SV=1	0	81.125	64	10	90	3	129	14	11.05	252.92	10	0	0	5.04931e+07	High	1
High	Master Protein	Q99PV0	Pre-mRNA-processing-splicing factor 8 OS=Mus musculus OX=10090 GN=Prpf8 PE=1 SV=2	0	81.084	10	22	54	22	2335	273.4	8.84	100.88	22	0	0	7.85147e+07	High	1
High	Master Protein	G3UW82	Myosin, heavy polypeptide 2, skeletal muscle, adult OS=Mus musculus OX=10090 GN=Myh2 PE=1 SV=1	0	81.009	9	16	25	1	1942	223.1	5.77	72.45	16	0	1	1.91251e+06	High	1
High	Master Protein	P47802	Metaxin-1 OS=Mus musculus OX=10090 GN=Mtx1 PE=1 SV=1	0	80.906	40	11	39	11	317	35.6	6.18	105.97	11	0	0	1.56202e+08	High	1
High	Master Protein	P47791	Glutathione reductase, mitochondrial OS=Mus musculus OX=10090 GN=Gsr PE=1 SV=3	0	80.873	29	9	22	9	500	53.6	7.99	72.12	9	0	0	1.19948e+08	High	1
High	Master Protein	Q8BJ71	Nuclear pore complex protein Nup93 OS=Mus musculus OX=10090 GN=Nup93 PE=1 SV=1	0	80.827	25	19	58	19	819	93.2	5.72	125.27	19	0	0	1.18169e+08	High	1
High	Master Protein	Q9EQ00	Ropporin-1-like protein OS=Mus musculus OX=10090 GN=Ropn1l PE=1 SV=2	0	80.734	57	14	36	14	218	24.5	6.34	100.01	14	0	0	2.14715e+08	High	1
High	Master Protein	P70349	Adenosine 5'-monophosphoramidase HINT1 OS=Mus musculus OX=10090 GN=Hint1 PE=1 SV=3	0	80.72	52	4	12	4	126	13.8	6.87	50.92	4	0	0	5.09396e+07	High	1
High	Master Protein	Q3UPY5	Beta-galactosidase-1-like protein 2 OS=Mus musculus OX=10090 GN=Glb1l2 PE=1 SV=1	0	80.638	25	14	39	14	636	72.2	7.93	102.95	14	0	0	1.3419e+08	High	1
High	Master Protein	Q9Z0X1	Apoptosis-inducing factor 1, mitochondrial OS=Mus musculus OX=10090 GN=Aifm1 PE=1 SV=1	0	80.622	27	13	29	13	612	66.7	9.17	75.89	13	0	0	6.64351e+07	High	1
High	Master Protein	Q921M7	CYFIP-related Rac1 interactor B OS=Mus musculus OX=10090 GN=Cyrib PE=1 SV=1	0	80.468	35	9	39	9	324	36.8	6.06	144.18	9	0	0	4.90239e+07	High	1
High	Master Protein	Q9R1P0	Proteasome subunit alpha type-4 OS=Mus musculus OX=10090 GN=Psma4 PE=1 SV=1	0	80.407	54	14	68	14	261	29.5	7.72	176.1	14	0	0	7.67678e+08	High	1
High	Master Protein	Q8BFR5	Elongation factor Tu, mitochondrial OS=Mus musculus OX=10090 GN=Tufm PE=1 SV=1	0	80.298	35	13	52	13	452	49.5	7.56	146.39	13	0	0	1.68975e+08	High	1
High	Master Protein	Q9QXX4	Electrogenic aspartate/glutamate antiporter SLC25A13, mitochondrial OS=Mus musculus OX=10090 GN=Slc25a13 PE=1 SV=1	0	80.236	25	14	43	10	676	74.4	8.6	109.07	14	0	0	3.99095e+07	High	1
High	Master Protein	Q99JG3	Annexin A13 OS=Mus musculus OX=10090 GN=Anxa13 PE=1 SV=3	0	80.089	49	15	50	15	317	35.9	5.99	119.38	15	0	0	1.62243e+08	High	1
High	Master Protein	P05201	Aspartate aminotransferase, cytoplasmic OS=Mus musculus OX=10090 GN=Got1 PE=1 SV=3	0	80.056	41	14	48	14	413	46.2	7.14	132.78	14	0	0	1.78614e+08	High	1
High	Master Protein	Q9CWH6	Proteasome subunit alpha type-8 OS=Mus musculus OX=10090 GN=Psma8 PE=1 SV=1	0	79.956	59	11	47	7	250	27.8	8.69	136.91	11	0	3	5.67466e+08	High	1
High	Master Protein	Q9R269	Periplakin OS=Mus musculus OX=10090 GN=Ppl PE=1 SV=1	0	79.924	13	25	62	25	1755	203.9	5.54	116.3	25	0	0	7.94436e+07	High	1
High	Master Protein	Q9R1P1	Proteasome subunit beta type-3 OS=Mus musculus OX=10090 GN=Psmb3 PE=1 SV=1	0	79.912	41	10	49	10	205	22.9	6.55	149.77	10	0	0	3.6195e+08	High	1
High	Master Protein	P21981	Protein-glutamine gamma-glutamyltransferase 2 OS=Mus musculus OX=10090 GN=Tgm2 PE=1 SV=4	0	79.697	24	13	32	13	686	77	5.1	85.62	13	0	0	8.72739e+07	High	1
High	Master Protein	Q99PL6	UBX domain-containing protein 6 OS=Mus musculus OX=10090 GN=Ubxn6 PE=1 SV=1	0	79.58	36	15	39	15	442	49.8	8.54	83.81	15	0	0	9.13866e+07	High	1
High	Master Protein	F6ZDS4	Nucleoprotein TPR OS=Mus musculus OX=10090 GN=Tpr PE=1 SV=1	0	79.561	8	18	29	18	2431	273.8	5.03	51.81	18	0	0	2.62548e+07	High	1
High	Master Protein	A6X8Z9	Testis-specific expressed protein 55 OS=Mus musculus OX=10090 GN=Tex55 PE=2 SV=1	0	79.534	44	12	54	12	381	43.6	5.21	161.5	12	0	0	1.28511e+08	High	1
High	Master Protein	P00015	Cytochrome c, testis-specific OS=Mus musculus OX=10090 GN=Cyct PE=1 SV=3	0	79.328	50	7	48	5	105	11.7	9.51	140.67	7	0	2	2.54799e+08	High	1
High	Master Protein	P97494	Glutamate--cysteine ligase catalytic subunit OS=Mus musculus OX=10090 GN=Gclc PE=1 SV=4	0	79.266	19	12	33	12	637	72.5	5.9	91.15	12	0	0	3.90022e+07	High	1
High	Master Protein	Q9CZP5	Mitochondrial chaperone BCS1 OS=Mus musculus OX=10090 GN=Bcs1l PE=1 SV=1	0	78.956	37	12	29	12	418	47.4	7.93	77.48	12	0	0	4.21083e+07	High	1
High	Master Protein	Q99L20	Glutathione S-transferase theta-3 OS=Mus musculus OX=10090 GN=Gstt3 PE=1 SV=1	0	78.867	44	8	35	7	241	27.4	7.74	109.29	8	0	1	1.07626e+08	High	1
High	Master Protein	O09061	Proteasome subunit beta type-1 OS=Mus musculus OX=10090 GN=Psmb1 PE=1 SV=1	0	78.803	56	9	44	9	240	26.4	7.81	113.68	9	0	0	2.96882e+08	High	1
High	Master Protein	Q8BTU1	Cilia- and flagella-associated protein 20 OS=Mus musculus OX=10090 GN=Cfap20 PE=1 SV=1	0	78.746	42	10	48	10	193	22.7	9.76	122.02	10	0	0	4.70497e+08	High	1
High	Master Protein	Q9CQ62	2,4-dienoyl-CoA reductase [(3E)-enoyl-CoA-producing], mitochondrial OS=Mus musculus OX=10090 GN=Decr1 PE=1 SV=1	0	78.728	30	8	42	8	335	36.2	8.95	130.59	8	0	0	2.29882e+08	High	1
High	Master Protein	Q8BH59	Electrogenic aspartate/glutamate antiporter SLC25A12, mitochondrial OS=Mus musculus OX=10090 GN=Slc25a12 PE=1 SV=1	0	78.71	30	16	39	12	677	74.5	8.25	113.04	16	0	3	8.54865e+07	High	1
High	Master Protein	Q9ET01	Glycogen phosphorylase, liver form OS=Mus musculus OX=10090 GN=Pygl PE=1 SV=4	0	78.619	20	16	35	14	850	97.4	7.09	91.23	16	0	2	9.57738e+07	High	1
High	Master Protein	P13020	Gelsolin OS=Mus musculus OX=10090 GN=Gsn PE=1 SV=3	0	78.483	18	13	39	13	780	85.9	6.18	104.32	13	0	0	2.22428e+08	High	1
High	Master Protein	Q9R0P9	Ubiquitin carboxyl-terminal hydrolase isozyme L1 OS=Mus musculus OX=10090 GN=Uchl1 PE=1 SV=1	0	78.442	53	8	21	8	223	24.8	5.24	65.93	8	0	0	4.64416e+07	High	1
High	Master Protein	Q9CQT6	Uncharacterized protein C10orf82 homolog OS=Mus musculus OX=10090 PE=1 SV=2	0	78.329	47	11	38	11	229	25.8	8.15	104.65	11	0	0	3.15749e+08	High	1
High	Master Protein	Q3TRM8	Hexokinase-3 OS=Mus musculus OX=10090 GN=Hk3 PE=1 SV=2	0	78.265	14	11	54	10	922	100	5.94	148.7	11	0	0	3.04789e+07	High	1
High	Master Protein	D4AFX7	DnaJ heat shock protein family (Hsp40) member C13 OS=Mus musculus OX=10090 GN=Dnajc13 PE=1 SV=1	0	78.232	9	16	55	16	2248	254.9	6.77	127.82	16	0	0	3.91906e+07	High	1
High	Master Protein	Q9D5W4	Coiled-coil domain-containing protein 81 OS=Mus musculus OX=10090 GN=Ccdc81 PE=2 SV=1	0	78.106	24	16	53	16	654	75.8	9.25	119.98	16	0	0	1.53372e+08	High	1
High	Master Protein	Q8CGQ2	A disintegrin and metallopeptidase domain 4 OS=Mus musculus OX=10090 GN=Adam4 PE=2 SV=1	0	77.995	21	14	42	11	763	84.4	7.77	123.09	14	0	3	2.78231e+08	High	1
High	Master Protein	Q9CQV8	14-3-3 protein beta/alpha OS=Mus musculus OX=10090 GN=Ywhab PE=1 SV=3	0	77.812	51	11	78	4	246	28.1	4.83	193.1	11	0	1	1.607e+08	High	1
High	Master Protein	Q9D172	Glutamine amidotransferase-like class 1 domain-containing protein 3, mitochondrial OS=Mus musculus OX=10090 GN=Gatd3 PE=1 SV=1	0	77.677	40	9	40	9	266	28.1	8.78	145.97	9	0	0	3.34308e+08	High	1
High	Master Protein	Q2YDW2	Protein misato homolog 1 OS=Mus musculus OX=10090 GN=Msto1 PE=1 SV=1	0	77.667	24	12	48	12	556	61.2	6.49	126.5	12	0	0	1.714e+08	High	1
High	Master Protein	Q6AW46	Carboxylesterase 5A OS=Mus musculus OX=10090 GN=Ces5a PE=2 SV=1	0	77.569	21	10	50	9	575	64.1	5.8	155.45	10	0	1	6.5933e+08	High	1
High	Master Protein	Q9DAK2	Parkin coregulated gene protein homolog OS=Mus musculus OX=10090 GN=Pacrg PE=1 SV=1	0	77.46	51	11	41	11	241	27.7	8.72	116.49	11	0	0	9.03366e+08	High	1
High	Master Protein	O88958	Glucosamine-6-phosphate isomerase 1 OS=Mus musculus OX=10090 GN=Gnpda1 PE=1 SV=3	0	77.364	49	12	68	10	289	32.5	6.6	152.28	12	0	0	2.92855e+08	High	1
High	Master Protein	Q9Z2I8	Succinate--CoA ligase [GDP-forming] subunit beta, mitochondrial OS=Mus musculus OX=10090 GN=Suclg2 PE=1 SV=3	0	77.3	38	13	53	13	433	46.8	7.02	131.39	13	0	0	1.60812e+08	High	1
High	Master Protein	Q91WC3	Long-chain-fatty-acid--CoA ligase 6 OS=Mus musculus OX=10090 GN=Acsl6 PE=1 SV=1	0	77.229	27	17	43	16	697	78	7.34	80.96	17	0	0	4.06227e+07	High	1
High	Master Protein	Q9D6J6	NADH dehydrogenase [ubiquinone] flavoprotein 2, mitochondrial OS=Mus musculus OX=10090 GN=Ndufv2 PE=1 SV=2	0	77.117	39	8	30	8	248	27.3	7.4	91.11	8	0	0	107061998	High	1
High	Master Protein	Q64475	Histone H2B type 1-B OS=Mus musculus OX=10090 GN=H2bc3 PE=1 SV=3	0	77.064	43	7	77	4	126	13.9	10.32	173.04	7	0	3	1.71608e+09	High	1
High	Master Protein	Q922D8	C-1-tetrahydrofolate synthase, cytoplasmic OS=Mus musculus OX=10090 GN=Mthfd1 PE=1 SV=4	0	77.026	19	18	55	18	935	101.1	7.14	109.49	18	0	0	130871238	High	1
High	Master Protein	E9Q7L0	Oxoglutarate dehydrogenase (succinyl-transferring) OS=Mus musculus OX=10090 GN=Ogdhl PE=1 SV=1	0	76.883	13	16	83	5	1029	116.5	6.84	207.62	16	0	0	1.1401e+07	High	1
High	Master Protein	P67871	Casein kinase II subunit beta OS=Mus musculus OX=10090 GN=Csnk2b PE=1 SV=1	0	76.587	47	8	32	8	215	24.9	5.55	88.86	8	0	0	2.05728e+08	High	1
High	Master Protein	B7XG49	Golgi-associated RAB2 interactor family member 4 OS=Mus musculus OX=10090 GN=Garin4 PE=1 SV=1	0	76.559	26	12	24	12	585	64.2	9.48	65.05	12	0	0	4.03458e+07	High	1
High	Master Protein	Q8R574	Phosphoribosyl pyrophosphate synthase-associated protein 2 OS=Mus musculus OX=10090 GN=Prpsap2 PE=1 SV=1	0	76.473	35	12	44	11	369	40.9	7.17	119.15	12	0	1	7.61013e+07	High	1
High	Master Protein	L7N480	Golgi-associated RAB2 interactor family member 5B OS=Mus musculus OX=10090 GN=Garin5b PE=4 SV=2	0	76.398	20	11	21	11	754	83.7	9.6	57.11	11	0	0	8.5509e+07	High	1
High	Master Protein	Q69ZN7	Myoferlin OS=Mus musculus OX=10090 GN=Myof PE=1 SV=2	0	76.326	9	17	31	17	2048	233.2	6.16	79.6	17	0	0	3.70927e+07	High	1
High	Master Protein	O70133	ATP-dependent RNA helicase A OS=Mus musculus OX=10090 GN=Dhx9 PE=1 SV=2	0	76.239	13	17	48	17	1380	149.4	6.83	108.87	17	0	0	1.03449e+08	High	1
High	Master Protein	Q8K4F5	Protein ABHD11 OS=Mus musculus OX=10090 GN=Abhd11 PE=1 SV=1	0	76.161	42	10	38	10	307	33.5	9.61	113.69	10	0	0	1.08947e+08	High	1
High	Master Protein	Q62148	Retinal dehydrogenase 2 OS=Mus musculus OX=10090 GN=Aldh1a2 PE=1 SV=2	0	75.939	28	14	66	10	518	56.6	5.74	167.39	14	0	1	5.96401e+07	High	1
High	Master Protein	Q6P4T2	U5 small nuclear ribonucleoprotein 200 kDa helicase OS=Mus musculus OX=10090 GN=Snrnp200 PE=1 SV=1	0	75.873	10	20	43	20	2136	244.4	6.06	89.67	20	0	0	4.95294e+07	High	1
High	Master Protein	P07758	Alpha-1-antitrypsin 1-1 OS=Mus musculus OX=10090 GN=Serpina1a PE=1 SV=4	0	75.838	28	11	44	4	413	46	5.72	96.67	11	0	7	2.19904e+08	High	1
High	Master Protein	P12787	Cytochrome c oxidase subunit 5A, mitochondrial OS=Mus musculus OX=10090 GN=Cox5a PE=1 SV=2	0	75.764	34	7	49	7	146	16.1	6.54	156.25	7	0	0	1.23017e+09	High	1
High	Master Protein	Q99P31	Hsp70-binding protein 1 OS=Mus musculus OX=10090 GN=Hspbp1 PE=1 SV=1	0	75.736	36	11	37	11	357	39.1	5.36	103.78	11	0	0	2.19006e+08	High	1
High	Master Protein	P17427	AP-2 complex subunit alpha-2 OS=Mus musculus OX=10090 GN=Ap2a2 PE=1 SV=2	0	75.503	22	19	49	10	938	104	6.93	95.83	19	0	9	1.02184e+08	High	1
High	Master Protein	Q9CR62	Mitochondrial 2-oxoglutarate/malate carrier protein OS=Mus musculus OX=10090 GN=Slc25a11 PE=1 SV=3	0	75.485	50	13	49	13	314	34.1	9.94	134.14	13	0	0	2.55639e+08	High	1
High	Master Protein	P35278	Ras-related protein Rab-5C OS=Mus musculus OX=10090 GN=Rab5c PE=1 SV=2	0	75.471	48	8	33	5	216	23.4	8.41	105.59	8	0	3	1.48351e+08	High	1
High	Master Protein	Q11011	Puromycin-sensitive aminopeptidase OS=Mus musculus OX=10090 GN=Npepps PE=1 SV=2	0	75.307	18	16	41	16	920	103.3	5.9	104.37	16	0	0	1.11252e+08	High	1
High	Master Protein	Q00898	Alpha-1-antitrypsin 1-5 OS=Mus musculus OX=10090 GN=Serpina1e PE=1 SV=1	0	75.269	28	11	37	5	413	45.9	5.73	106.82	11	0	1	4.48609e+07	High	1
High	Master Protein	Q8VC60	Beta-galactosidase-1-like protein OS=Mus musculus OX=10090 GN=Glb1l PE=1 SV=1	0	75.151	27	14	55	13	646	73.2	7.28	114.68	14	0	1	1.42461e+08	High	1
High	Master Protein	Q9R1P3	Proteasome subunit beta type-2 OS=Mus musculus OX=10090 GN=Psmb2 PE=1 SV=1	0	75.027	62	13	61	13	201	22.9	7.02	155.2	13	0	0	4.0375e+08	High	1
High	Master Protein	P70441	Na(+)/H(+) exchange regulatory cofactor NHE-RF1 OS=Mus musculus OX=10090 GN=Slc9a3r1 PE=1 SV=3	0	74.988	38	11	27	11	355	38.6	5.9	79.61	11	0	0	7.85513e+07	High	1
High	Master Protein	P61979	Heterogeneous nuclear ribonucleoprotein K OS=Mus musculus OX=10090 GN=Hnrnpk PE=1 SV=1	0	74.806	43	14	46	14	463	50.9	5.54	108.71	14	0	0	1.21974e+08	High	1
High	Master Protein	A0A1B0GSX1	Predicted gene 11634 OS=Mus musculus OX=10090 GN=Gm11634 PE=4 SV=1	0	74.806	70	10	36	10	172	19.4	9.55	119.31	10	0	0	1.37042e+08	High	1
High	Master Protein	Q05769	Prostaglandin G/H synthase 2 OS=Mus musculus OX=10090 GN=Ptgs2 PE=1 SV=1	0	74.578	22	11	44	10	604	69	7.37	115.75	11	0	0	9.04837e+07	High	1
High	Master Protein	P49312	Heterogeneous nuclear ribonucleoprotein A1 OS=Mus musculus OX=10090 GN=Hnrnpa1 PE=1 SV=2	0	74.536	39	12	27	8	320	34.2	9.23	71.21	12	0	0	4.18643e+07	High	1
High	Master Protein	Q99PL5	Ribosome-binding protein 1 OS=Mus musculus OX=10090 GN=Rrbp1 PE=1 SV=2	0	74.198	12	17	40	17	1605	172.8	9.33	105.74	17	0	0	1.01187e+08	High	1
High	Master Protein	Q99LB2	Dehydrogenase/reductase SDR family member 4 OS=Mus musculus OX=10090 GN=Dhrs4 PE=1 SV=3	0	74.171	49	14	89	14	279	29.9	9.38	211.66	14	0	0	1.1635e+09	High	1
High	Master Protein	P09405	Nucleolin OS=Mus musculus OX=10090 GN=Ncl PE=1 SV=2	0	74.068	21	15	48	15	707	76.7	4.75	129.59	15	0	0	1.55884e+08	High	1
High	Master Protein	Q62252	Sperm surface protein Sp17 OS=Mus musculus OX=10090 GN=Spa17 PE=1 SV=1	0	73.77	48	7	39	7	149	17.3	4.83	114.22	7	0	0	2.66203e+08	High	1
High	Master Protein	P29341	Polyadenylate-binding protein 1 OS=Mus musculus OX=10090 GN=Pabpc1 PE=1 SV=2	0	73.76	22	12	45	12	636	70.6	9.5	122.46	12	0	0	1.60295e+08	High	1
High	Master Protein	Q8BTS4	Nuclear pore complex protein Nup54 OS=Mus musculus OX=10090 GN=Nup54 PE=1 SV=1	0	73.597	27	13	43	13	510	55.7	7.02	97.75	13	0	0	7.00149e+07	High	1
High	Master Protein	Q0P5Y3	Tubulin polymerization-promoting protein family member 2 OS=Mus musculus OX=10090 GN=Tppp2 PE=2 SV=1	0	73.505	55	8	37	8	170	18.7	8.85	118.84	8	0	0	1.63715e+08	High	1
High	Master Protein	Q9CY64	Biliverdin reductase A OS=Mus musculus OX=10090 GN=Blvra PE=1 SV=1	0	73.132	38	12	45	12	295	33.5	7.02	123.63	12	0	0	5.53306e+07	High	1
High	Master Protein	Q61414	Keratin, type I cytoskeletal 15 OS=Mus musculus OX=10090 GN=Krt15 PE=1 SV=2	0	72.981	15	11	119	1	452	49.1	4.86	264.26	11	0	0	8.84171e+06	High	1
High	Master Protein	Q8BVP5	Casein kinase I isoform gamma-2 OS=Mus musculus OX=10090 GN=Csnk1g2 PE=1 SV=1	0	72.889	29	10	40	6	415	47.6	9.06	101.24	10	0	4	1.48873e+08	High	1
High	Master Protein	Q9QYF1	Retinol dehydrogenase 11 OS=Mus musculus OX=10090 GN=Rdh11 PE=1 SV=2	0	72.706	38	10	41	10	316	35.1	8.91	111.03	10	0	0	1.46657e+08	High	1
High	Master Protein	Q60864	Stress-induced-phosphoprotein 1 OS=Mus musculus OX=10090 GN=Stip1 PE=1 SV=1	0	72.653	22	12	38	12	543	62.5	6.8	101.75	12	0	0	5.8918e+07	High	1
High	Master Protein	Q9CRB9	MICOS complex subunit Mic19 OS=Mus musculus OX=10090 GN=Chchd3 PE=1 SV=1	0	72.329	36	8	30	8	227	26.3	8.37	89.63	8	0	0	1.59741e+08	High	1
High	Master Protein	Q3U1J4	DNA damage-binding protein 1 OS=Mus musculus OX=10090 GN=Ddb1 PE=1 SV=2	0	72.312	17	18	59	18	1140	126.8	5.26	111.65	18	0	0	1.02791e+08	High	1
High	Master Protein	Q3V036	Coiled-coil domain-containing protein 27 OS=Mus musculus OX=10090 GN=Ccdc27 PE=2 SV=1	0	72.297	22	14	43	14	639	73.6	5.35	105.39	14	0	0	1.38879e+08	High	1
High	Master Protein	Q8BVP6	Ly6/PLAUR domain-containing protein 4 OS=Mus musculus OX=10090 GN=Lypd4 PE=1 SV=1	0	72.28	50	9	47	9	246	27	7.66	137.73	9	0	0	1.05772e+09	High	1
High	Master Protein	Q9Z2U0	Proteasome subunit alpha type-7 OS=Mus musculus OX=10090 GN=Psma7 PE=1 SV=1	0	72.267	50	9	38	5	248	27.8	8.46	107.08	9	0	0	5.74123e+07	High	1
High	Master Protein	Q64523	Histone H2A type 2-C OS=Mus musculus OX=10090 GN=H2ac20 PE=1 SV=3	0	72.16	64	10	92	2	129	14	10.9	253.98	10	0	8	2.51014e+09	High	1
High	Master Protein	P17426	AP-2 complex subunit alpha-1 OS=Mus musculus OX=10090 GN=Ap2a1 PE=1 SV=1	0	72.129	20	18	50	9	977	107.6	7.03	105.21	18	0	0	5.30121e+07	High	1
High	Master Protein	Q3UV70	[Pyruvate dehydrogenase [acetyl-transferring]]-phosphatase 1, mitochondrial OS=Mus musculus OX=10090 GN=Pdp1 PE=1 SV=1	0	72.118	20	12	57	12	538	61.1	6.67	134.28	12	0	0	6.56702e+07	High	1
High	Master Protein	O35655	Serine/threonine-protein phosphatase with EF-hands 1 OS=Mus musculus OX=10090 GN=Ppef1 PE=2 SV=2	0	72.083	22	13	34	13	650	75	7.62	84.99	13	0	0	8.77972e+07	High	1
High	Master Protein	P48193	Protein 4.1 OS=Mus musculus OX=10090 GN=Epb41 PE=1 SV=2	0	71.949	18	13	41	13	858	95.9	5.6	112.19	13	0	0	1.43876e+08	High	1
High	Master Protein	Q8CDK3	IQ and ubiquitin-like domain-containing protein OS=Mus musculus OX=10090 GN=Iqub PE=1 SV=2	0	71.941	18	12	24	12	788	92.1	6.61	69.17	12	0	0	5.21834e+07	High	1
High	Master Protein	D3YVL2	Cilia- and flagella-associated protein 70 OS=Mus musculus OX=10090 GN=Cfap70 PE=1 SV=2	0	71.94	13	14	36	14	1141	128.2	5.53	113.3	14	0	0	1.31462e+08	High	1
High	Master Protein	Q9QUR6	Prolyl endopeptidase OS=Mus musculus OX=10090 GN=Prep PE=1 SV=1	0	71.823	20	10	34	10	710	80.7	5.73	84.71	10	0	0	2.47738e+07	High	1
High	Master Protein	Q78IK4	MICOS complex subunit Mic27 OS=Mus musculus OX=10090 GN=Apool PE=1 SV=1	0	71.712	44	10	38	10	265	29.2	9.31	89.12	10	0	0	1.32599e+08	High	1
High	Master Protein	E9PYY5	Dynein axonemal intermediate chain 4 OS=Mus musculus OX=10090 GN=Dnai4 PE=1 SV=1	0	71.697	23	16	39	16	807	90.1	5.45	96.76	16	0	0	9.7207e+07	High	1
High	Master Protein	P50289	Acrosomal protein SP-10 OS=Mus musculus OX=10090 GN=Acrv1 PE=1 SV=2	0	71.653	18	4	38	4	261	27.9	4.5	104.34	4	0	0	9.96189e+07	High	1
High	Master Protein	O08692	Neutrophilic granule protein OS=Mus musculus OX=10090 GN=Ngp PE=1 SV=1	0	71.602	56	9	35	9	167	19.3	5.31	100.39	9	0	0	4.06606e+08	High	1
High	Master Protein	Q8VHI7	Dynein regulatory complex subunit 2 OS=Mus musculus OX=10090 GN=Ccdc65 PE=1 SV=1	0	71.478	30	16	38	16	493	58.1	6.98	83.66	16	0	0	132208189	High	1
High	Master Protein	P60843	Eukaryotic initiation factor 4A-I OS=Mus musculus OX=10090 GN=Eif4a1 PE=1 SV=1	0	71.421	31	14	53	6	406	46.1	5.48	157.61	14	0	5	1.7737e+08	High	1
High	Master Protein	Q8CI32	BAG family molecular chaperone regulator 5 OS=Mus musculus OX=10090 GN=Bag5 PE=1 SV=1	0	71.322	19	8	31	8	447	50.9	6.05	111.49	8	0	0	7.44775e+07	High	1
High	Master Protein	Q9Z1J3	Cysteine desulfurase, mitochondrial OS=Mus musculus OX=10090 GN=Nfs1 PE=1 SV=3	0	71.314	33	14	42	14	459	50.5	8.16	112.77	14	0	0	1.40767e+08	High	1
High	Master Protein	P62908	40S ribosomal protein S3 OS=Mus musculus OX=10090 GN=Rps3 PE=1 SV=1	0	71.186	60	16	73	16	243	26.7	9.66	159.75	16	0	0	1.51775e+09	High	1
High	Master Protein	Q8VED5	Keratin, type II cytoskeletal 79 OS=Mus musculus OX=10090 GN=Krt79 PE=1 SV=2	0	71.135	10	10	60	1	531	57.5	7.69	160.37	10	0	0	8.46429e+07	High	1
High	Master Protein	Q99KQ4	Nicotinamide phosphoribosyltransferase OS=Mus musculus OX=10090 GN=Nampt PE=1 SV=1	0	71.068	33	12	35	12	491	55.4	7.15	84.45	12	0	0	7.05228e+07	High	1
High	Master Protein	Q5SV66	Coiled-coil domain-containing protein 42 OS=Mus musculus OX=10090 GN=Ccdc42 PE=2 SV=2	0	70.967	36	12	40	12	316	38	8.18	93.16	12	0	0	1.17966e+08	High	1
High	Master Protein	O09117	Synaptophysin-like protein 1 OS=Mus musculus OX=10090 GN=Sypl1 PE=1 SV=2	0	70.932	21	5	35	5	261	28.9	8.79	154.28	5	0	0	1.78045e+08	High	1
High	Master Protein	O35459	Delta(3,5)-Delta(2,4)-dienoyl-CoA isomerase, mitochondrial OS=Mus musculus OX=10090 GN=Ech1 PE=1 SV=1	0	70.85	34	9	30	9	327	36.1	7.71	97.48	9	0	0	1.5308e+08	High	1
High	Master Protein	Q69ZB0	Leucine-rich repeat and coiled-coil domain-containing protein 1 OS=Mus musculus OX=10090 GN=Lrrcc1 PE=2 SV=2	0	70.813	15	14	26	14	1026	119.1	5.96	64.01	14	0	0	4.69392e+07	High	1
High	Master Protein	C6KI89	Cation channel sperm-associated auxiliary subunit gamma 2 OS=Mus musculus OX=10090 GN=Catsperg2 PE=1 SV=1	0	70.78	11	12	37	11	1145	131.3	7.06	83.61	12	0	1	1.13726e+08	High	1
High	Master Protein	D3Z7X0	Acyl-Coenzyme A dehydrogenase family, member 12 OS=Mus musculus OX=10090 GN=Acad12 PE=1 SV=1	0	70.579	23	13	52	1	555	61.4	9.36	147.35	13	0	0	1.75662e+07	High	1
High	Master Protein	Q8C0R9	Leucine-rich repeat and death domain-containing protein 1 OS=Mus musculus OX=10090 GN=Lrrd1 PE=2 SV=2	0	70.506	20	15	50	15	853	97.1	6.81	105.19	15	0	0	2.56371e+08	High	1
High	Master Protein	Q99L47	Hsc70-interacting protein OS=Mus musculus OX=10090 GN=St13 PE=1 SV=1	0	70.416	28	10	34	10	371	41.6	5.26	100.51	10	0	0	4.8216e+08	High	1
High	Master Protein	A0JP43	EF-hand calcium-binding domain-containing protein 5 OS=Mus musculus OX=10090 GN=Efcab5 PE=1 SV=2	0	70.3	13	13	33	13	1406	159.8	6.52	79.9	13	0	0	6.72903e+07	High	1
High	Master Protein	Q921G7	Electron transfer flavoprotein-ubiquinone oxidoreductase, mitochondrial OS=Mus musculus OX=10090 GN=Etfdh PE=1 SV=1	0	70.265	26	15	50	15	616	68	7.58	128.01	15	0	0	2.08424e+08	High	1
High	Master Protein	Q80Y39	Uncharacterized protein C10orf62 homolog OS=Mus musculus OX=10090 PE=2 SV=1	0	70.15	26	7	24	7	304	34	9.51	77.15	7	0	0	1.2227e+08	High	1
High	Master Protein	G3X8W1	Maestro heat-like repeat family member 4 OS=Mus musculus OX=10090 GN=Mroh4 PE=1 SV=1	0	70.122	14	13	35	13	983	112.7	8.13	90.56	13	0	0	8.18048e+07	High	1
High	Master Protein	Q6ZQM8	UDP-glucuronosyltransferase 1A7 OS=Mus musculus OX=10090 GN=Ugt1a7 PE=1 SV=1	0	70.108	23	12	50	8	531	59.7	8.35	102.87	12	0	5	1.83615e+08	High	1
High	Master Protein	P29788	Vitronectin OS=Mus musculus OX=10090 GN=Vtn PE=1 SV=2	0	70.061	27	11	41	11	478	54.8	5.88	115.09	11	0	0	2.82989e+08	High	1
High	Master Protein	P32020	Sterol carrier protein 2 OS=Mus musculus OX=10090 GN=Scp2 PE=1 SV=3	0	69.975	23	14	56	14	547	59.1	7.44	128.39	14	0	0	206001304	High	1
High	Master Protein	Q8CHT0	Delta-1-pyrroline-5-carboxylate dehydrogenase, mitochondrial OS=Mus musculus OX=10090 GN=Aldh4a1 PE=1 SV=3	0	69.931	22	10	44	10	562	61.8	8.24	110.68	10	0	0	2.45996e+08	High	1
High	Master Protein	Q5M8N4	Epimerase family protein SDR39U1 OS=Mus musculus OX=10090 GN=Sdr39u1 PE=1 SV=2	0	69.703	38	8	45	8	293	31.4	9.31	134.14	8	0	0	2.27572e+08	High	1
High	Master Protein	Q8BXF8	Actin-related protein T3 OS=Mus musculus OX=10090 GN=Actrt3 PE=1 SV=1	0	69.677	33	9	32	9	369	40.4	5.68	97.15	9	0	0	1.59483e+08	High	1
High	Master Protein	P14206	40S ribosomal protein SA OS=Mus musculus OX=10090 GN=Rpsa PE=1 SV=4	0	69.361	35	9	46	9	295	32.8	4.87	143.26	9	0	0	1.36136e+08	High	1
High	Master Protein	A2AVQ5	Lymphocyte expansion molecule OS=Mus musculus OX=10090 GN=Lexm PE=2 SV=1	0	69.302	29	11	32	11	414	47.6	9.88	90.53	11	0	0	1.76875e+08	High	1
High	Master Protein	Q9WTP7	GTP:AMP phosphotransferase AK3, mitochondrial OS=Mus musculus OX=10090 GN=Ak3 PE=1 SV=3	0	69.257	51	14	36	14	227	25.4	8.84	84.31	14	0	0	8.83725e+07	High	1
High	Master Protein	P15532	Nucleoside diphosphate kinase A OS=Mus musculus OX=10090 GN=Nme1 PE=1 SV=1	0	69.204	62	7	49	3	152	17.2	7.37	157	7	0	0	5.33553e+07	High	1
High	Master Protein	Q91ZA3	Propionyl-CoA carboxylase alpha chain, mitochondrial OS=Mus musculus OX=10090 GN=Pcca PE=1 SV=2	0	69.195	24	16	31	16	724	79.9	7.25	72.07	16	0	0	9.65274e+07	High	1
High	Master Protein	Q3TCN2	Putative phospholipase B-like 2 OS=Mus musculus OX=10090 GN=Plbd2 PE=1 SV=2	0	69.07	25	12	39	12	594	66.2	6.13	98.45	12	0	0	1.22898e+08	High	1
High	Master Protein	E9Q1Z0	Keratin 90 OS=Mus musculus OX=10090 GN=Krt90 PE=1 SV=1	0	69.055	18	12	47	2	538	58.2	8.25	97.93	12	0	0	6.87617e+06	High	1
High	Master Protein	Q6P902	Thioredoxin domain-containing protein 2 OS=Mus musculus OX=10090 GN=Txndc2 PE=1 SV=1	0	68.966	31	11	40	11	515	57.7	5.47	137.71	11	0	0	1.89504e+08	High	1
High	Master Protein	P08752	Guanine nucleotide-binding protein G(i) subunit alpha-2 OS=Mus musculus OX=10090 GN=Gnai2 PE=1 SV=5	0	68.935	43	12	39	7	355	40.5	5.45	94.53	12	0	6	1.51559e+08	High	1
High	Master Protein	Q8CIG8	Protein arginine N-methyltransferase 5 OS=Mus musculus OX=10090 GN=Prmt5 PE=1 SV=3	0	68.748	23	14	67	14	637	72.6	6.42	146.36	14	0	0	2.39903e+08	High	1
High	Master Protein	O08914	Fatty-acid amide hydrolase 1 OS=Mus musculus OX=10090 GN=Faah PE=1 SV=1	0	68.735	21	10	49	10	579	63.2	7.87	112.03	10	0	0	7.52811e+07	High	1
High	Master Protein	O35074	Prostacyclin synthase OS=Mus musculus OX=10090 GN=Ptgis PE=1 SV=1	0	68.449	23	11	36	11	501	57	6.73	86.27	11	0	0	7.98029e+07	High	1
High	Master Protein	P08607	C4b-binding protein OS=Mus musculus OX=10090 GN=C4bpa PE=1 SV=3	0	68.435	28	10	32	10	469	51.5	7.15	89.38	10	0	0	8.66789e+07	High	1
High	Master Protein	Q9WV55	Vesicle-associated membrane protein-associated protein A OS=Mus musculus OX=10090 GN=Vapa PE=1 SV=2	0	68.344	41	9	48	8	249	27.8	8.4	141.06	9	0	1	181675154	High	1
High	Master Protein	Q9JMI7	Testis-expressed protein 101 OS=Mus musculus OX=10090 GN=Tex101 PE=1 SV=1	0	68.297	39	8	44	8	250	27	6.47	135.85	8	0	0	2.50059e+08	High	1
High	Master Protein	Q99L04	Dehydrogenase/reductase SDR family member 1 OS=Mus musculus OX=10090 GN=Dhrs1 PE=1 SV=1	0	68.227	48	14	50	14	313	34	8.35	125.76	14	0	0	2.06091e+08	High	1
High	Master Protein	P35486	Pyruvate dehydrogenase E1 component subunit alpha, somatic form, mitochondrial OS=Mus musculus OX=10090 GN=Pdha1 PE=1 SV=1	0	68.214	34	17	65	16	390	43.2	8.19	140.65	17	0	0	5.1653e+08	High	1
High	Master Protein	Q8BML9	Glutamine--tRNA ligase OS=Mus musculus OX=10090 GN=Qars1 PE=1 SV=1	0	67.849	17	11	31	11	775	87.6	7.31	83.27	11	0	0	2.76646e+07	High	1
High	Master Protein	P15864	Histone H1.2 OS=Mus musculus OX=10090 GN=H1-2 PE=1 SV=2	0	67.762	28	10	23	3	212	21.3	11	72.3	10	0	6	3.99758e+08	High	1
High	Master Protein	P10649	Glutathione S-transferase Mu 1 OS=Mus musculus OX=10090 GN=Gstm1 PE=1 SV=2	0	67.138	51	12	73	7	218	26	7.94	176.65	12	0	1	1.89307e+08	High	1
High	Master Protein	B2RY71	Dynein axonemal intermediate chain 3 OS=Mus musculus OX=10090 GN=Dnai3 PE=1 SV=1	0	67.117	17	13	24	13	923	105.5	5.5	63.5	13	0	0	4.5866e+07	High	1
High	Master Protein	P58771	Tropomyosin alpha-1 chain OS=Mus musculus OX=10090 GN=Tpm1 PE=1 SV=1	0	67.057	21	9	28	1	284	32.7	4.74	84.89	9	0	0	737875	High	1
High	Master Protein	Q8BG67	Protein EFR3 homolog A OS=Mus musculus OX=10090 GN=Efr3a PE=1 SV=1	0	67.025	17	14	37	14	819	92.6	6.83	80.87	14	0	0	8.96483e+07	High	1
High	Master Protein	P19324	Serpin H1 OS=Mus musculus OX=10090 GN=Serpinh1 PE=1 SV=3	0	66.895	23	8	28	8	417	46.5	8.82	92	8	0	0	5.49924e+07	High	1
High	Master Protein	Q9DBC7	cAMP-dependent protein kinase type I-alpha regulatory subunit OS=Mus musculus OX=10090 GN=Prkar1a PE=1 SV=3	0	66.825	29	12	66	12	381	43.2	5.35	153.99	12	0	0	2.90982e+08	High	1
High	Master Protein	Q8R123	FAD synthase OS=Mus musculus OX=10090 GN=Flad1 PE=1 SV=1	0	66.773	27	12	44	12	492	54.7	6.64	96.41	12	0	0	5.06117e+07	High	1
High	Master Protein	Q6IMH0	Testis, prostate and placenta-expressed protein OS=Mus musculus OX=10090 GN=Tepp PE=2 SV=1	0	66.659	49	10	48	10	216	24.9	8.87	121.36	10	0	0	4.98922e+08	High	1
High	Master Protein	A0A087WRI3	Cilia and flagella-associated protein 77 OS=Mus musculus OX=10090 GN=Cfap77 PE=1 SV=1	0	66.659	33	9	31	9	283	32.7	10.07	90.01	9	0	0	1.62425e+08	High	1
High	Master Protein	Q9CQF9	Prenylcysteine oxidase 1 OS=Mus musculus OX=10090 GN=Pcyox1 PE=1 SV=1	0	66.574	30	11	48	11	505	56.5	6.92	131.68	11	0	0	1.50209e+08	High	1
High	Master Protein	P48455	Serine/threonine-protein phosphatase 2B catalytic subunit gamma isoform OS=Mus musculus OX=10090 GN=Ppp3cc PE=1 SV=1	0	66.484	22	12	51	9	513	58.7	7.25	123.29	12	0	3	2.81097e+08	High	1
High	Master Protein	Q99KB8	Hydroxyacylglutathione hydrolase, mitochondrial OS=Mus musculus OX=10090 GN=Hagh PE=1 SV=2	0	66.397	32	7	30	7	309	34.1	7.75	98.35	7	0	0	1.69677e+08	High	1
High	Master Protein	A0A2R8VJU7	Septin 12 OS=Mus musculus OX=10090 GN=Septin12 PE=1 SV=1	0	66.325	32	9	35	9	357	40.8	7.84	108.64	9	0	0	2.0558e+08	High	1
High	Master Protein	Q9CQJ8	NADH dehydrogenase [ubiquinone] 1 beta subcomplex subunit 9 OS=Mus musculus OX=10090 GN=Ndufb9 PE=1 SV=3	0	66.252	53	6	27	6	179	22	7.8	85.94	6	0	0	1.11166e+08	High	1
High	Master Protein	Q8BH95	Enoyl-CoA hydratase, mitochondrial OS=Mus musculus OX=10090 GN=Echs1 PE=1 SV=1	0	66.17	42	12	56	12	290	31.5	8.48	142.19	12	0	0	2.26771e+08	High	1
High	Master Protein	P13542	Myosin-8 OS=Mus musculus OX=10090 GN=Myh8 PE=2 SV=2	0	66.165	8	15	22	1	1937	222.6	5.83	52.01	15	0	0	617968	High	1
High	Master Protein	Q9D8E6	60S ribosomal protein L4 OS=Mus musculus OX=10090 GN=Rpl4 PE=1 SV=3	0	66.16	26	11	32	11	419	47.1	11	96.09	11	0	0	6.45236e+07	High	1
High	Master Protein	P22599	Alpha-1-antitrypsin 1-2 OS=Mus musculus OX=10090 GN=Serpina1b PE=1 SV=2	0	65.906	27	10	32	2	413	45.9	5.54	79.7	10	0	0	4.86434e+06	High	1
High	Master Protein	Q03401	Cysteine-rich secretory protein 1 OS=Mus musculus OX=10090 GN=Crisp1 PE=2 SV=1	0	65.825	28	8	72	7	244	27.7	6.87	172.41	8	0	1	8.03515e+08	High	1
High	Master Protein	Q922Q1	Mitochondrial amidoxime reducing component 2 OS=Mus musculus OX=10090 GN=Mtarc2 PE=1 SV=1	0	65.821	27	11	48	11	338	38.2	8.68	108.83	11	0	0	4.53768e+08	High	1
High	Master Protein	E9PV24	Fibrinogen alpha chain OS=Mus musculus OX=10090 GN=Fga PE=1 SV=1	0	65.622	17	12	43	12	789	87.4	6.11	105.96	12	0	0	1.64186e+08	High	1
High	Master Protein	P97324	Glucose-6-phosphate 1-dehydrogenase 2 OS=Mus musculus OX=10090 GN=G6pd2 PE=1 SV=3	0	65.601	30	16	76	7	513	59.1	6.84	134.78	16	0	0	1.90619e+08	High	1
High	Master Protein	Q9WV04	Kinesin-like protein KIF9 OS=Mus musculus OX=10090 GN=Kif9 PE=1 SV=2	0	65.435	23	17	33	16	790	89.8	6.86	71.59	17	0	1	3.3774e+08	High	1
High	Master Protein	P17742	Peptidyl-prolyl cis-trans isomerase A OS=Mus musculus OX=10090 GN=Ppia PE=1 SV=2	0	65.279	60	10	40	10	164	18	7.9	97.86	10	0	0	2.18974e+08	High	1
High	Master Protein	Q0VF55	Calcium-transporting ATPase OS=Mus musculus OX=10090 GN=Atp2b3 PE=1 SV=1	0	65.27	10	13	58	1	1220	134.3	5.69	137.25	13	0	0	1.40294e+06	High	1
High	Master Protein	Q9DBL1	Short/branched chain specific acyl-CoA dehydrogenase, mitochondrial OS=Mus musculus OX=10090 GN=Acadsb PE=1 SV=1	0	65.21	31	12	44	12	432	47.8	7.87	115.11	12	0	0	1.13466e+08	High	1
High	Master Protein	Q01339	Beta-2-glycoprotein 1 OS=Mus musculus OX=10090 GN=Apoh PE=1 SV=1	0	65.208	41	12	40	12	345	38.6	8.22	104.03	12	0	0	8.51236e+07	High	1
High	Master Protein	O70169	Inactive serine protease 39 OS=Mus musculus OX=10090 GN=Prss39 PE=2 SV=1	0	65.111	31	9	50	8	367	40.7	8.21	122.4	9	0	1	2.8943e+08	High	1
High	Master Protein	P16125	L-lactate dehydrogenase B chain OS=Mus musculus OX=10090 GN=Ldhb PE=1 SV=2	0	65.1	37	12	77	10	334	36.5	6.05	180.22	12	0	0	1.58467e+08	High	1
High	Master Protein	A0A571BEE2	Cylicin, basic protein of sperm head cytoskeleton 2 OS=Mus musculus OX=10090 GN=Cylc2 PE=4 SV=1	0	64.963	15	7	25	7	665	70.6	9.94	79.24	7	0	0	1.27683e+08	High	1
High	Master Protein	Q3UUQ7	GPI inositol-deacylase OS=Mus musculus OX=10090 GN=Pgap1 PE=1 SV=3	0	64.896	13	11	31	11	922	104.5	8.91	74.32	11	0	0	5.3791e+07	High	1
High	Master Protein	O55023	Inositol monophosphatase 1 OS=Mus musculus OX=10090 GN=Impa1 PE=1 SV=1	0	64.823	38	10	77	10	277	30.4	5.19	183.49	10	0	0	6.54928e+08	High	1
High	Master Protein	Q8BJY1	26S proteasome non-ATPase regulatory subunit 5 OS=Mus musculus OX=10090 GN=Psmd5 PE=1 SV=4	0	64.814	27	11	38	11	504	55.9	5.21	100.68	11	0	0	9.32473e+07	High	1
High	Master Protein	Q3USS3	Dynein regulatory complex protein 1 OS=Mus musculus OX=10090 GN=Drc1 PE=1 SV=1	0	64.792	15	12	40	12	753	88.5	5.49	81.91	12	0	0	1.00132e+08	High	1
High	Master Protein	A0A1Y7VN40	Predicted gene, 30302 OS=Mus musculus OX=10090 GN=Gm30302 PE=4 SV=1	0	64.694	13	10	21	10	1110	124.1	9.61	51.55	10	0	0	4.14717e+07	High	1
High	Master Protein	O88544	COP9 signalosome complex subunit 4 OS=Mus musculus OX=10090 GN=Cops4 PE=1 SV=1	0	64.662	28	10	38	10	406	46.3	5.83	100.98	10	0	0	1.99295e+08	High	1
High	Master Protein	Q9DAM3	Heat shock protein beta-9 OS=Mus musculus OX=10090 GN=Hspb9 PE=2 SV=1	0	64.657	55	8	61	8	168	18.5	9.16	184.48	8	0	0	6.88849e+08	High	1
High	Master Protein	Q8K010	5-oxoprolinase OS=Mus musculus OX=10090 GN=Oplah PE=1 SV=1	0	64.606	14	16	43	16	1288	137.5	6.28	92.16	16	0	0	8.46103e+07	High	1
High	Master Protein	P97819	85/88 kDa calcium-independent phospholipase A2 OS=Mus musculus OX=10090 GN=Pla2g6 PE=1 SV=3	0	64.497	17	12	34	12	807	89.5	7.24	90.01	12	0	0	5.43923e+07	High	1
High	Master Protein	Q9CZD3	Glycine--tRNA ligase OS=Mus musculus OX=10090 GN=Gars1 PE=1 SV=1	0	64.406	22	15	43	15	729	81.8	6.65	91.61	15	0	0	9.91692e+07	High	1
High	Master Protein	P28661	Septin-4 OS=Mus musculus OX=10090 GN=Septin4 PE=1 SV=1	0	64.331	24	9	39	9	478	54.9	5.87	113.5	9	0	0	7.52993e+07	High	1
High	Master Protein	Q924X7	Serine/threonine-protein kinase 33 OS=Mus musculus OX=10090 GN=Stk33 PE=1 SV=2	0	64.284	17	6	14	6	491	54.4	6.43	45.06	6	0	0	2.52528e+07	High	1
High	Master Protein	P31001	Desmin OS=Mus musculus OX=10090 GN=Des PE=1 SV=3	0	64.142	29	14	31	9	469	53.5	5.27	85.7	14	0	0	2.62706e+07	High	1
High	Master Protein	Q9D1G1	Ras-related protein Rab-1B OS=Mus musculus OX=10090 GN=Rab1b PE=1 SV=1	0	63.989	57	9	37	4	201	22.2	5.73	97.37	9	0	0	3.1018e+07	High	1
High	Master Protein	Q8K1B8	Fermitin family homolog 3 OS=Mus musculus OX=10090 GN=Fermt3 PE=1 SV=1	0	63.696	26	15	36	15	665	75.6	7.05	99.55	15	0	0	7.37319e+07	High	1
High	Master Protein	Q9JJK2	LanC-like protein 2 OS=Mus musculus OX=10090 GN=Lancl2 PE=1 SV=1	0	63.661	29	11	39	11	450	50.7	7.28	107.72	11	0	0	7.28701e+07	High	1
High	Master Protein	Q67E05	Bactericidal permeability-increasing protein OS=Mus musculus OX=10090 GN=Bpi PE=1 SV=1	0	63.517	20	10	49	10	483	53.9	8.94	88.34	10	0	0	2.04997e+08	High	1
High	Master Protein	Q9D6U8	Protein FAM162A OS=Mus musculus OX=10090 GN=Fam162a PE=1 SV=1	0	63.48	21	6	27	6	155	17.7	9.88	90.42	6	0	0	160053498	High	1
High	Master Protein	Q8K4E0	Centrosome-associated protein ALMS1 OS=Mus musculus OX=10090 GN=Alms1 PE=1 SV=2	0	63.351	4	12	24	12	3251	360	6.39	46.9	12	0	0	7.29605e+07	High	1
High	Master Protein	Q9WUP7	Ubiquitin carboxyl-terminal hydrolase isozyme L5 OS=Mus musculus OX=10090 GN=Uchl5 PE=1 SV=2	0	63.332	40	11	36	11	329	37.6	5.33	89.85	11	0	0	1.34262e+08	High	1
High	Master Protein	P37040	NADPH--cytochrome P450 reductase OS=Mus musculus OX=10090 GN=Por PE=1 SV=2	0	63.331	19	11	36	11	678	77	5.53	85.31	11	0	0	1.40443e+08	High	1
High	Master Protein	Q9ER00	Syntaxin-12 OS=Mus musculus OX=10090 GN=Stx12 PE=1 SV=1	0	63.318	36	8	41	8	274	31.2	5.44	130.14	8	0	0	1.28911e+08	High	1
High	Master Protein	Q9CR68	Cytochrome b-c1 complex subunit Rieske, mitochondrial OS=Mus musculus OX=10090 GN=Uqcrfs1 PE=1 SV=1	0	63.283	31	8	37	8	274	29.3	8.7	105.23	8	0	0	5.46558e+08	High	1
High	Master Protein	P50580	Proliferation-associated protein 2G4 OS=Mus musculus OX=10090 GN=Pa2g4 PE=1 SV=3	0	63.276	35	12	40	12	394	43.7	6.86	105.72	12	0	0	1.21793e+08	High	1
High	Master Protein	O35227	Disintegrin and metalloproteinase domain-containing protein 7 OS=Mus musculus OX=10090 GN=Adam7 PE=2 SV=2	0	63.103	14	9	20	9	789	89.1	6.38	55.83	9	0	0	4.2504e+07	High	1
High	Master Protein	Q61753	D-3-phosphoglycerate dehydrogenase OS=Mus musculus OX=10090 GN=Phgdh PE=1 SV=3	0	63.078	22	10	34	10	533	56.5	6.54	89.59	10	0	0	9.06788e+07	High	1
High	Master Protein	P18572	Basigin OS=Mus musculus OX=10090 GN=Bsg PE=1 SV=2	0	63.052	15	7	42	7	389	42.4	5.85	147.28	7	0	0	2.63558e+09	High	1
High	Master Protein	O35350	Calpain-1 catalytic subunit OS=Mus musculus OX=10090 GN=Capn1 PE=1 SV=1	0	63.001	23	17	31	17	713	82.1	5.87	70.41	17	0	0	7.11779e+07	High	1
High	Master Protein	Q8BPE4	Transmembrane protein 177 OS=Mus musculus OX=10090 GN=Tmem177 PE=1 SV=1	0	62.906	36	10	41	10	311	34	9.77	92.7	10	0	0	2.02853e+08	High	1
High	Master Protein	Q9EP69	Phosphatidylinositol-3-phosphatase SAC1 OS=Mus musculus OX=10090 GN=Sacm1l PE=1 SV=1	0	62.704	25	16	36	16	587	66.9	7.3	82.89	16	0	0	8.08382e+07	High	1
High	Master Protein	E9QA57	Spermatogenesis-associated 31 subfamily D, member 1B OS=Mus musculus OX=10090 GN=Spata31d1b PE=4 SV=1	0	62.493	13	15	22	15	1361	149.6	8.72	49.55	15	0	0	1.18671e+08	High	1
High	Master Protein	Q8VIJ6	Splicing factor, proline- and glutamine-rich OS=Mus musculus OX=10090 GN=Sfpq PE=1 SV=1	0	62.466	17	10	40	9	699	75.4	9.44	115.25	10	0	1	1.89748e+08	High	1
High	Master Protein	Q9DAQ9	Spermatogenesis-associated protein 19, mitochondrial OS=Mus musculus OX=10090 GN=Spata19 PE=1 SV=1	0	62.346	42	5	24	5	154	18	5.94	63.17	5	0	0	5.5286e+07	High	1
High	Master Protein	Q8C5T8	Coiled-coil domain-containing protein 113 OS=Mus musculus OX=10090 GN=Ccdc113 PE=2 SV=1	0	62.271	30	11	29	11	377	44.2	8.46	77.19	11	0	0	7.83431e+07	High	1
High	Master Protein	Q5SU73	Coilin OS=Mus musculus OX=10090 GN=Coil PE=1 SV=1	0	62.161	18	8	15	8	570	61.9	9	44.95	8	0	0	8.06327e+07	High	1
High	Master Protein	G3XA23	Testis-expressed 45 OS=Mus musculus OX=10090 GN=Tex45 PE=4 SV=1	0	62.003	24	10	24	10	500	56.4	8.69	58.86	10	0	0	4.9897e+07	High	1
High	Master Protein	P08226	Apolipoprotein E OS=Mus musculus OX=10090 GN=Apoe PE=1 SV=2	0	61.939	34	11	44	11	311	35.8	5.68	114.62	11	0	0	1.71106e+08	High	1
High	Master Protein	P70195	Proteasome subunit beta type-7 OS=Mus musculus OX=10090 GN=Psmb7 PE=1 SV=1	0	61.767	29	10	53	10	277	29.9	7.99	132.14	10	0	0	2.46368e+08	High	1
High	Master Protein	Q8BPC6	Probable isocitrate dehydrogenase [NAD] gamma 2, mitochondrial OS=Mus musculus OX=10090 PE=2 SV=1	0	61.366	21	10	51	10	396	43.8	8.37	124.53	10	0	0	4.74783e+08	High	1
High	Master Protein	P97371	Proteasome activator complex subunit 1 OS=Mus musculus OX=10090 GN=Psme1 PE=1 SV=2	0	61.223	27	7	17	7	249	28.7	5.97	61.37	7	0	0	4.12287e+07	High	1
High	Master Protein	Q9D1G5	Leucine-rich repeat-containing protein 57 OS=Mus musculus OX=10090 GN=Lrrc57 PE=1 SV=1	0	61.161	37	8	25	8	239	26.7	8.35	74.53	8	0	0	4.60236e+07	High	1
High	Master Protein	Q7M756	Inactive serine protease 54 OS=Mus musculus OX=10090 GN=Prss54 PE=2 SV=1	0	61.147	24	8	30	8	383	42.7	8.22	93.22	8	0	0	1.06455e+08	High	1
High	Master Protein	P50431	Serine hydroxymethyltransferase, cytosolic OS=Mus musculus OX=10090 GN=Shmt1 PE=1 SV=3	0	61.133	27	9	46	9	478	52.6	6.95	113.99	9	0	0	1.46166e+08	High	1
High	Master Protein	Q93092	Transaldolase OS=Mus musculus OX=10090 GN=Taldo1 PE=1 SV=2	0	61.115	39	14	41	14	337	37.4	7.03	100.85	14	0	0	2.1061e+08	High	1
High	Master Protein	Q9WTN6	Solute carrier family 22 member 21 OS=Mus musculus OX=10090 GN=Slc22a21 PE=2 SV=1	0	60.889	16	10	39	10	564	63.3	8.28	94.14	10	0	0	1.49665e+08	High	1
High	Master Protein	Q3U1D9	UPF0602 protein C4orf47 homolog OS=Mus musculus OX=10090 PE=2 SV=1	0	60.691	37	10	28	10	316	35.2	9.73	59.78	10	0	0	2.50153e+08	High	1
High	Master Protein	Q80YU0	Protein ABHD16B OS=Mus musculus OX=10090 GN=Abhd16b PE=2 SV=1	0	60.543	23	5	6	5	474	53.3	8.24	34.51	5	0	0	5.69928e+06	High	1
High	Master Protein	Q9CY27	Very-long-chain enoyl-CoA reductase OS=Mus musculus OX=10090 GN=Tecr PE=1 SV=1	0	60.529	30	13	45	13	308	36.1	9.55	96.87	13	0	0	1.1749e+08	High	1
High	Master Protein	P17563	Methanethiol oxidase OS=Mus musculus OX=10090 GN=Selenbp1 PE=1 SV=2	0	60.474	28	11	34	11	472	52.5	6.29	86	11	0	0	1.32219e+08	High	1
High	Master Protein	Q9QWL7	Keratin, type I cytoskeletal 17 OS=Mus musculus OX=10090 GN=Krt17 PE=1 SV=3	0	60.306	19	14	119	3	433	48.1	5.06	231.97	14	0	0	2.00448e+07	High	1
High	Master Protein	Q3TEA8	Heterochromatin protein 1-binding protein 3 OS=Mus musculus OX=10090 GN=Hp1bp3 PE=1 SV=1	0	60.304	24	12	36	12	554	60.8	9.7	90.52	12	0	0	1.8281e+08	High	1
High	Master Protein	Q9CS42	Ribose-phosphate pyrophosphokinase 2 OS=Mus musculus OX=10090 GN=Prps2 PE=1 SV=4	0	60.235	28	8	39	1	318	34.8	6.61	105.02	8	0	0	6.74043e+06	High	1
High	Master Protein	Q99MD6	Thioredoxin reductase 3 OS=Mus musculus OX=10090 GN=Txnrd3 PE=1 SV=3	0	60.169	18	10	33	10	652	71.3	8.09	95.72	10	0	0	9.14094e+07	High	1
High	Master Protein	Q99MH5	Nucleoside diphosphate kinase homolog 5 OS=Mus musculus OX=10090 GN=Nme5 PE=1 SV=2	0	60.095	37	7	25	7	211	24	6.05	65.53	7	0	0	9.38877e+07	High	1
High	Master Protein	A0A0J9YUD5	Nucleoporin 205 OS=Mus musculus OX=10090 GN=Nup205 PE=1 SV=1	0	60.032	7	15	39	15	2061	233	6.62	81.82	15	0	0	4.89008e+07	High	1
High	Master Protein	Q9R1J0	Sterol-4-alpha-carboxylate 3-dehydrogenase, decarboxylating OS=Mus musculus OX=10090 GN=Nsdhl PE=1 SV=1	0	59.858	33	9	32	9	362	40.7	7.85	91.37	9	0	0	6.6701e+07	High	1
High	Master Protein	O70503	Very-long-chain 3-oxoacyl-CoA reductase OS=Mus musculus OX=10090 GN=Hsd17b12 PE=1 SV=1	0	59.834	47	14	37	14	312	34.7	9.52	67.3	14	0	0	1.01045e+08	High	1
High	Master Protein	Q9D0F9	Phosphoglucomutase-1 OS=Mus musculus OX=10090 GN=Pgm1 PE=1 SV=4	0	59.787	25	12	38	12	562	61.4	6.57	91.76	12	0	0	7.61497e+07	High	1
High	Master Protein	Q9JMB1	Testicular haploid expressed gene protein OS=Mus musculus OX=10090 GN=Theg PE=1 SV=1	0	59.434	33	13	58	13	375	42.8	8.98	116.9	13	0	0	6.24833e+08	High	1
High	Master Protein	Q9D7N9	Adipocyte plasma membrane-associated protein OS=Mus musculus OX=10090 GN=Apmap PE=1 SV=1	0	59.262	18	7	22	7	415	46.4	6.32	63.03	7	0	0	3.43807e+07	High	1
High	Master Protein	E9Q8J5	Predicted gene 597 OS=Mus musculus OX=10090 GN=Gm597 PE=1 SV=1	0	59.221	14	9	17	9	896	100	8.98	48.84	9	0	0	2.36131e+07	High	1
High	Master Protein	Q7TSQ8	Pyruvate dehydrogenase phosphatase regulatory subunit, mitochondrial OS=Mus musculus OX=10090 GN=Pdpr PE=1 SV=1	0	59.207	15	12	38	12	878	99.2	6.35	91.61	12	0	0	6.89991e+07	High	1
High	Master Protein	O54734	Dolichyl-diphosphooligosaccharide--protein glycosyltransferase 48 kDa subunit OS=Mus musculus OX=10090 GN=Ddost PE=1 SV=2	0	59.202	25	12	51	12	441	49	5.83	128.33	12	0	0	4.07398e+08	High	1
High	Master Protein	P00397	Cytochrome c oxidase subunit 1 OS=Mus musculus OX=10090 GN=Mtco1 PE=1 SV=2	0	58.92	14	4	14	4	514	56.9	6.7	59.6	4	0	0	193704171	High	1
High	Master Protein	P17225	Polypyrimidine tract-binding protein 1 OS=Mus musculus OX=10090 GN=Ptbp1 PE=1 SV=3	0	58.753	21	9	31	7	555	59.3	9.16	97.54	9	0	3	1.27439e+08	High	1
High	Master Protein	Q91XV3	Brain acid soluble protein 1 OS=Mus musculus OX=10090 GN=Basp1 PE=1 SV=3	0	58.734	38	6	14	6	226	22.1	4.51	51.44	6	0	0	3.86501e+07	High	1
High	Master Protein	Q99JX4	Eukaryotic translation initiation factor 3 subunit M OS=Mus musculus OX=10090 GN=Eif3m PE=1 SV=1	0	58.702	24	7	16	7	374	42.5	5.74	54.75	7	0	0	2.06608e+07	High	1
High	Master Protein	Q61391	Neprilysin OS=Mus musculus OX=10090 GN=Mme PE=1 SV=3	0	58.68	17	13	31	13	750	85.6	5.81	55.8	13	0	0	1.24279e+08	High	1
High	Master Protein	Q8BVN3	Cation channel sperm-associated protein 4 OS=Mus musculus OX=10090 GN=Catsper4 PE=1 SV=1	0	58.663	22	8	21	8	442	51.1	5.21	55.8	8	0	0	3.98626e+07	High	1
High	Master Protein	P0CW70	Probable C-mannosyltransferase DPY19L2 OS=Mus musculus OX=10090 GN=Dpy19l2 PE=1 SV=1	0	58.632	13	9	21	8	773	89.8	8.9	57.83	9	0	0	2.44981e+08	High	1
High	Master Protein	P02535	Keratin, type I cytoskeletal 10 OS=Mus musculus OX=10090 GN=Krt10 PE=1 SV=3	0	58.613	16	12	99	10	570	57.7	5.11	224.89	12	0	0	3.00152e+09	High	1
High	Master Protein	P55258	Ras-related protein Rab-8A OS=Mus musculus OX=10090 GN=Rab8a PE=1 SV=2	0	58.532	39	9	52	2	207	23.7	9.07	115.6	9	0	0	1.03854e+07	High	1
High	Master Protein	P97742	Carnitine O-palmitoyltransferase 1, liver isoform OS=Mus musculus OX=10090 GN=Cpt1a PE=1 SV=4	0	58.507	15	12	29	11	773	88.2	8.62	69.48	12	0	0	5.10076e+07	High	1
High	Master Protein	P29351	Tyrosine-protein phosphatase non-receptor type 6 OS=Mus musculus OX=10090 GN=Ptpn6 PE=1 SV=2	0	58.497	28	14	26	14	595	67.5	7.81	51.19	14	0	0	8.41456e+07	High	1
High	Master Protein	P62874	Guanine nucleotide-binding protein G(I)/G(S)/G(T) subunit beta-1 OS=Mus musculus OX=10090 GN=Gnb1 PE=1 SV=3	0	58.49	23	7	35	4	340	37.4	6	95.83	7	0	4	1.422e+08	High	1
High	Master Protein	Q99PT1	Rho GDP-dissociation inhibitor 1 OS=Mus musculus OX=10090 GN=Arhgdia PE=1 SV=3	0	58.452	39	6	16	6	204	23.4	5.2	59.05	6	0	0	2.69594e+07	High	1
High	Master Protein	P46638	Ras-related protein Rab-11B OS=Mus musculus OX=10090 GN=Rab11b PE=1 SV=3	0	58.371	48	10	40	9	218	24.5	5.94	105.47	10	0	1	4.05276e+08	High	1
High	Master Protein	Q9CXT8	Mitochondrial-processing peptidase subunit beta OS=Mus musculus OX=10090 GN=Pmpcb PE=1 SV=1	0	58.366	27	12	40	11	489	54.6	6.99	85.46	12	0	0	1.07472e+08	High	1
High	Master Protein	Q61425	Hydroxyacyl-coenzyme A dehydrogenase, mitochondrial OS=Mus musculus OX=10090 GN=Hadh PE=1 SV=2	0	58.34	31	10	62	10	314	34.4	8.65	138.48	10	0	0	3.01927e+08	High	1
High	Master Protein	Q9WVA4	Transgelin-2 OS=Mus musculus OX=10090 GN=Tagln2 PE=1 SV=4	0	58.234	60	10	36	10	199	22.4	8.24	91.58	10	0	0	7.78412e+07	High	1
High	Master Protein	E9PYQ0	Radial spoke head 10 homolog B OS=Mus musculus OX=10090 GN=Rsph10b PE=1 SV=1	0	58.157	14	10	16	10	876	101.5	6.84	41.38	10	0	0	1.91986e+07	High	1
High	Master Protein	Q9CQX2	Cytochrome b5 type B OS=Mus musculus OX=10090 GN=Cyb5b PE=1 SV=1	0	57.962	60	6	33	6	146	16.3	4.89	108	6	0	0	2.91945e+08	High	1
High	Master Protein	P18242	Cathepsin D OS=Mus musculus OX=10090 GN=Ctsd PE=1 SV=1	0	57.939	22	9	33	9	410	44.9	7.15	87.19	9	0	0	1.38985e+08	High	1
High	Master Protein	P10518	Delta-aminolevulinic acid dehydratase OS=Mus musculus OX=10090 GN=Alad PE=1 SV=1	0	57.935	32	9	35	9	330	36	6.79	93.91	9	0	0	8.86578e+07	High	1
High	Master Protein	O08795	Glucosidase 2 subunit beta OS=Mus musculus OX=10090 GN=Prkcsh PE=1 SV=1	0	57.858	16	11	41	11	521	58.8	4.46	100.43	11	0	0	1.8042e+08	High	1
High	Master Protein	Q9D3N2	Calaxin OS=Mus musculus OX=10090 GN=Clxn PE=2 SV=1	0	57.776	38	7	13	7	212	24.6	5.07	49.69	7	0	0	3.15394e+07	High	1
High	Master Protein	P55302	Alpha-2-macroglobulin receptor-associated protein OS=Mus musculus OX=10090 GN=Lrpap1 PE=1 SV=1	0	57.725	26	11	26	11	360	42.2	7.87	70.69	11	0	0	6.65401e+07	High	1
High	Master Protein	Q9D3W5	Leucine-rich repeat-containing protein 71 OS=Mus musculus OX=10090 GN=Lrrc71 PE=2 SV=1	0	57.662	14	8	22	8	558	61.3	9.31	50.34	8	0	0	6.30664e+07	High	1
High	Master Protein	Q9DAM1	Leucine-rich repeat-containing protein 34 OS=Mus musculus OX=10090 GN=Lrrc34 PE=1 SV=1	0	57.534	26	11	38	11	415	46.6	6.84	99.52	11	0	0	7.26308e+07	High	1
High	Master Protein	Q91V61	Sideroflexin-3 OS=Mus musculus OX=10090 GN=Sfxn3 PE=1 SV=1	0	57.49	35	9	23	7	321	35.4	9.51	76.61	9	0	0	4.04495e+07	High	1
High	Master Protein	P19536	Cytochrome c oxidase subunit 5B, mitochondrial OS=Mus musculus OX=10090 GN=Cox5b PE=1 SV=1	0	57.359	50	7	29	7	128	13.8	8.38	65.24	7	0	0	2.3103e+08	High	1
High	Master Protein	P43274	Histone H1.4 OS=Mus musculus OX=10090 GN=H1-4 PE=1 SV=2	0	57.322	24	9	18	2	219	22	11.11	53.6	9	0	0	9.47937e+07	High	1
High	Master Protein	Q9D0Z3	Transmembrane protein 53 OS=Mus musculus OX=10090 GN=Tmem53 PE=1 SV=1	0	57.172	31	6	15	6	276	31.6	8	58.57	6	0	0	4.86826e+07	High	1
High	Master Protein	P47968	Ribose-5-phosphate isomerase OS=Mus musculus OX=10090 GN=Rpia PE=1 SV=2	0	57.133	39	10	29	10	303	32.4	8.02	74.43	10	0	0	3.36102e+07	High	1
High	Master Protein	Q9D9Q3	FUN14 domain-containing 2B OS=Mus musculus OX=10090 GN=Fundc2b PE=2 SV=1	0	57.007	43	9	36	9	184	20.2	9.57	102.1	9	0	0	4.69379e+08	High	1
High	Master Protein	P35585	AP-1 complex subunit mu-1 OS=Mus musculus OX=10090 GN=Ap1m1 PE=1 SV=3	0	56.963	21	7	23	6	423	48.5	7.3	72.92	7	0	1	2.87878e+07	High	1
High	Master Protein	Q9D5S7	Leucine-rich repeat and guanylate kinase domain-containing protein OS=Mus musculus OX=10090 GN=Lrguk PE=1 SV=1	0	56.789	15	11	34	11	820	93.1	6.28	65.25	11	0	0	4.2602e+07	High	1
High	Master Protein	Q9DBL7	Bifunctional coenzyme A synthase OS=Mus musculus OX=10090 GN=Coasy PE=1 SV=2	0	56.78	25	11	34	11	563	62	7.11	84.6	11	0	0	9.91467e+07	High	1
High	Master Protein	Q08EE8	Acyl-CoA synthetase bubblegum family member 3 OS=Mus musculus OX=10090 GN=Acsbg3 PE=1 SV=1	0	56.759	15	10	42	10	705	79.3	8.16	110.3	10	0	0	1.51653e+08	High	1
High	Master Protein	Q80YD3	Protein FAM205C OS=Mus musculus OX=10090 GN=Fam205c PE=2 SV=1	0	56.582	28	7	22	7	371	41.5	9.6	63.15	7	0	0	3.58905e+08	High	1
High	Master Protein	O08756	3-hydroxyacyl-CoA dehydrogenase type-2 OS=Mus musculus OX=10090 GN=Hsd17b10 PE=1 SV=4	0	56.474	36	8	26	8	261	27.4	8.41	73.26	8	0	0	8.13448e+07	High	1
High	Master Protein	P12970	60S ribosomal protein L7a OS=Mus musculus OX=10090 GN=Rpl7a PE=1 SV=2	0	56.472	41	11	38	11	266	30	10.56	97.22	11	0	0	6.61131e+07	High	1
High	Master Protein	P62821	Ras-related protein Rab-1A OS=Mus musculus OX=10090 GN=Rab1A PE=1 SV=3	0	56.457	59	10	42	5	205	22.7	6.21	100.43	10	0	2	1.00501e+08	High	1
High	Master Protein	Q9QZQ8	Core histone macro-H2A.1 OS=Mus musculus OX=10090 GN=Macroh2a1 PE=1 SV=4	0	56.36	35	9	25	9	369	39.3	9.83	65.15	9	0	0	1.13666e+08	High	1
High	Master Protein	Q8BHJ5	F-box-like/WD repeat-containing protein TBL1XR1 OS=Mus musculus OX=10090 GN=Tbl1xr1 PE=1 SV=1	0	56.225	20	7	27	7	514	55.6	5.63	68.69	7	0	0	6.31626e+07	High	1
High	Master Protein	Q3TTY5	Keratin, type II cytoskeletal 2 epidermal OS=Mus musculus OX=10090 GN=Krt2 PE=1 SV=1	0	56.169	10	11	60	6	707	70.9	8.06	148.01	11	0	0	1.58139e+09	High	1
High	Master Protein	A6H639	Dynein regulatory complex subunit 5 OS=Mus musculus OX=10090 GN=Tcte1 PE=1 SV=1	0	56.09	25	9	22	9	498	55.5	7.3	63.69	9	0	0	3.69834e+07	High	1
High	Master Protein	B1AUS6	Solute carrier family 25, member 54 OS=Mus musculus OX=10090 GN=Slc25a54 PE=2 SV=1	0	56.006	24	10	30	10	473	53.3	6.43	81.57	10	0	0	9.00967e+07	High	1
High	Master Protein	Q9D0B8	RIB43A-like with coiled-coils protein 1 OS=Mus musculus OX=10090 GN=Ribc1 PE=2 SV=1	0	55.97	29	12	33	12	379	44.9	8.18	75.32	12	0	0	1.57953e+08	High	1
High	Master Protein	P11352	Glutathione peroxidase 1 OS=Mus musculus OX=10090 GN=Gpx1 PE=1 SV=2	0	55.947	65	11	35	11	201	22.3	7.21	92.06	11	0	0	1.30242e+08	High	1
High	Master Protein	Q9JLT4	Thioredoxin reductase 2, mitochondrial OS=Mus musculus OX=10090 GN=Txnrd2 PE=1 SV=4	0	55.903	19	8	19	8	524	56.6	8.46	62.45	8	0	0	7.10274e+07	High	1
High	Master Protein	Q8R2H9	Phosphoethanolamine/phosphocholine phosphatase OS=Mus musculus OX=10090 GN=Phospho1 PE=1 SV=1	0	55.87	41	11	41	11	267	29.9	7.94	98.09	11	0	0	3.86265e+08	High	1
High	Master Protein	Q9DC16	Endoplasmic reticulum-Golgi intermediate compartment protein 1 OS=Mus musculus OX=10090 GN=Ergic1 PE=1 SV=1	0	55.864	36	9	31	9	290	32.5	7.06	74.22	9	0	0	1.43702e+08	High	1
High	Master Protein	Q9Z2Z6	Mitochondrial carnitine/acylcarnitine carrier protein OS=Mus musculus OX=10090 GN=Slc25a20 PE=1 SV=1	0	55.679	42	14	78	14	301	33	9.11	148.92	14	0	0	5.05002e+08	High	1
High	Master Protein	P62984	Ubiquitin-60S ribosomal protein L40 OS=Mus musculus OX=10090 GN=Uba52 PE=1 SV=2	0	55.638	48	8	70	8	128	14.7	9.83	164.21	8	0	0	9.57483e+08	High	1
High	Master Protein	Q9D9G4	1700080O16Rik protein OS=Mus musculus OX=10090 GN=Magea14 PE=2 SV=1	0	55.624	29	7	30	7	284	32.1	6	77.11	7	0	0	9.57072e+07	High	1
High	Master Protein	P42125	Enoyl-CoA delta isomerase 1, mitochondrial OS=Mus musculus OX=10090 GN=Eci1 PE=1 SV=2	0	55.606	31	9	55	9	289	32.2	8.98	150.13	9	0	0	2.25449e+08	High	1
High	Master Protein	Q9D5Y1	Coiled-coil domain-containing protein 39 OS=Mus musculus OX=10090 GN=Ccdc39 PE=1 SV=1	0	55.517	16	16	49	16	937	110	6.6	106.71	16	0	0	2.39071e+08	High	1
High	Master Protein	Q9ERS2	NADH dehydrogenase [ubiquinone] 1 alpha subcomplex subunit 13 OS=Mus musculus OX=10090 GN=Ndufa13 PE=1 SV=3	0	55.496	51	7	29	7	144	16.8	9.48	76.02	7	0	0	2.42351e+08	High	1
High	Master Protein	Q9R118	Serine protease HTRA1 OS=Mus musculus OX=10090 GN=Htra1 PE=1 SV=2	0	55.415	18	9	39	9	480	51.2	7.65	114.09	9	0	0	1.53599e+08	High	1
High	Master Protein	Q05186	Reticulocalbin-1 OS=Mus musculus OX=10090 GN=Rcn1 PE=1 SV=1	0	55.338	30	10	34	10	325	38.1	4.84	87.21	10	0	0	1.40825e+08	High	1
High	Master Protein	Q8VDL4	ADP-dependent glucokinase OS=Mus musculus OX=10090 GN=Adpgk PE=1 SV=2	0	55.285	26	10	25	10	496	53.9	5.62	67.23	10	0	0	6.07774e+07	High	1
High	Master Protein	Q8C5H8	NAD kinase 2, mitochondrial OS=Mus musculus OX=10090 GN=Nadk2 PE=1 SV=2	0	55.241	32	12	29	12	452	50.8	8.07	75.64	12	0	0	6.77607e+07	High	1
High	Master Protein	Q9D0I9	Arginine--tRNA ligase, cytoplasmic OS=Mus musculus OX=10090 GN=Rars1 PE=1 SV=2	0	55.174	18	11	29	11	660	75.6	7.55	82.38	11	0	0	5.19871e+07	High	1
High	Master Protein	P34914	Bifunctional epoxide hydrolase 2 OS=Mus musculus OX=10090 GN=Ephx2 PE=1 SV=2	0	55.137	21	9	26	9	554	62.5	6.19	75.69	9	0	0	3.44308e+07	High	1
High	Master Protein	Q9JHR7	Insulin-degrading enzyme OS=Mus musculus OX=10090 GN=Ide PE=1 SV=1	0	55.026	17	16	41	16	1019	117.7	6.54	77.67	16	0	0	1.03831e+08	High	1
High	Master Protein	P62962	Profilin-1 OS=Mus musculus OX=10090 GN=Pfn1 PE=1 SV=2	0	55.011	51	8	32	8	140	14.9	8.28	91.71	8	0	0	9.73883e+07	High	1
High	Master Protein	Q3UUI3	Acyl-coenzyme A thioesterase THEM4 OS=Mus musculus OX=10090 GN=Them4 PE=1 SV=1	0	54.761	37	8	48	8	230	26	9.64	137.55	8	0	0	5.3179e+08	High	1
High	Master Protein	P97351	40S ribosomal protein S3a OS=Mus musculus OX=10090 GN=Rps3a PE=1 SV=3	0	54.549	34	9	41	9	264	29.9	9.73	94.2	9	0	0	1.00438e+08	High	1
High	Master Protein	Q9JHU9	Inositol-3-phosphate synthase 1 OS=Mus musculus OX=10090 GN=Isyna1 PE=1 SV=1	0	54.471	18	9	36	9	557	60.9	6.42	109.61	9	0	0	235286684	High	1
High	Master Protein	Q6P1B1	Xaa-Pro aminopeptidase 1 OS=Mus musculus OX=10090 GN=Xpnpep1 PE=1 SV=1	0	54.471	24	13	52	13	623	69.5	5.54	121.11	13	0	0	1.17472e+08	High	1
High	Master Protein	Q8CGK3	Lon protease homolog, mitochondrial OS=Mus musculus OX=10090 GN=Lonp1 PE=1 SV=2	0	54.43	15	14	54	14	949	105.8	6.57	124.93	14	0	0	1.13313e+08	High	1
High	Master Protein	Q8BWM0	Prostaglandin E synthase 2 OS=Mus musculus OX=10090 GN=Ptges2 PE=1 SV=3	0	54.423	28	6	14	6	384	43.3	9	45.33	6	0	0	6.06809e+06	High	1
High	Master Protein	Q9WTM5	RuvB-like 2 OS=Mus musculus OX=10090 GN=Ruvbl2 PE=1 SV=3	0	54.39	25	9	17	9	463	51.1	5.64	44.32	9	0	0	2.32255e+07	High	1
High	Master Protein	Q80W21	Glutathione S-transferase Mu 7 OS=Mus musculus OX=10090 GN=Gstm7 PE=1 SV=1	0	54.312	39	10	59	2	218	25.7	6.8	160.26	10	0	0	1.00687e+07	High	1
High	Master Protein	Q8CHP8	Glycerol-3-phosphate phosphatase OS=Mus musculus OX=10090 GN=Pgp PE=1 SV=1	0	54.278	30	10	44	10	321	34.5	5.35	110.35	10	0	0	2.50588e+08	High	1
High	Master Protein	Q99JR1	Sideroflexin-1 OS=Mus musculus OX=10090 GN=Sfxn1 PE=1 SV=3	0	54.241	35	9	19	7	322	35.6	9.23	54.19	9	0	2	5.20076e+07	High	1
High	Master Protein	Q6PE87	Cilia- and flagella-associated protein 206 OS=Mus musculus OX=10090 GN=Cfap206 PE=2 SV=2	0	54.222	19	12	34	12	622	70.9	6.77	83.98	12	0	0	1.06548e+08	High	1
High	Master Protein	Q00897	Alpha-1-antitrypsin 1-4 OS=Mus musculus OX=10090 GN=Serpina1d PE=1 SV=1	0	54.211	25	9	35	2	413	46	5.44	76.5	9	0	0	6.03819e+06	High	1
High	Master Protein	Q9WU78	Programmed cell death 6-interacting protein OS=Mus musculus OX=10090 GN=Pdcd6ip PE=1 SV=3	0	54.208	14	11	33	11	869	96	6.52	66.31	11	0	0	7.1678e+07	High	1
High	Master Protein	Q9WTI7	Unconventional myosin-Ic OS=Mus musculus OX=10090 GN=Myo1c PE=1 SV=2	0	54.187	15	15	39	15	1063	121.9	9.35	72.08	15	0	0	1.07881e+08	High	1
High	Master Protein	Q9DA15	Testicular haploid expressed gene protein-like OS=Mus musculus OX=10090 GN=Thegl PE=2 SV=1	0	54.087	21	10	28	10	459	51.8	9.76	83.49	10	0	0	1.03032e+08	High	1
High	Master Protein	P58281	Dynamin-like 120 kDa protein, mitochondrial OS=Mus musculus OX=10090 GN=Opa1 PE=1 SV=1	0	53.948	14	12	29	12	960	111.3	7.55	62.98	12	0	0	2.11811e+07	High	1
High	Master Protein	Q9D2J7	Ankyrin repeat and EF-hand domain-containing protein 1 OS=Mus musculus OX=10090 GN=Ankef1 PE=2 SV=1	0	53.893	16	13	42	13	775	86.8	8.29	90.49	13	0	0	1.15618e+08	High	1
High	Master Protein	Q91Z53	Glyoxylate reductase/hydroxypyruvate reductase OS=Mus musculus OX=10090 GN=Grhpr PE=1 SV=1	0	53.876	26	9	28	9	328	35.3	7.65	54.07	9	0	0	7.10796e+07	High	1
High	Master Protein	P68254	14-3-3 protein theta OS=Mus musculus OX=10090 GN=Ywhaq PE=1 SV=1	0	53.871	40	9	68	4	245	27.8	4.78	151.31	9	0	0	1.91964e+07	High	1
High	Master Protein	Q8CAK1	Putative transferase CAF17 homolog, mitochondrial OS=Mus musculus OX=10090 GN=Iba57 PE=1 SV=1	0	53.783	26	6	18	6	358	38.4	9.01	53.18	6	0	0	4.67192e+07	High	1
High	Master Protein	Q9QWV4	Myeloid leukemia factor 1 OS=Mus musculus OX=10090 GN=Mlf1 PE=1 SV=1	0	53.674	28	8	38	8	267	30.4	9.32	86.27	8	0	0	3.52221e+08	High	1
High	Master Protein	Q6P8Y0	Cilia- and flagella-associated protein 161 OS=Mus musculus OX=10090 GN=Cfap161 PE=1 SV=1	0	53.633	23	6	28	6	303	34.4	6.8	78.54	6	0	0	1.01226e+08	High	1
High	Master Protein	O09159	Lysosomal alpha-mannosidase OS=Mus musculus OX=10090 GN=Man2b1 PE=1 SV=4	0	53.539	13	11	25	11	1013	114.6	8.13	50.82	11	0	0	3.41351e+07	High	1
High	Master Protein	Q3UV17	Keratin, type II cytoskeletal 2 oral OS=Mus musculus OX=10090 GN=Krt76 PE=1 SV=1	0	53.532	12	10	46	3	594	62.8	8.43	105.03	10	0	0	1.15168e+09	High	1
High	Master Protein	Q9CQC7	NADH dehydrogenase [ubiquinone] 1 beta subcomplex subunit 4 OS=Mus musculus OX=10090 GN=Ndufb4 PE=1 SV=3	0	53.521	54	6	32	6	129	15.1	9.89	102.53	6	0	0	211007240	High	1
High	Master Protein	Q7TMF3	NADH dehydrogenase [ubiquinone] 1 alpha subcomplex subunit 12 OS=Mus musculus OX=10090 GN=Ndufa12 PE=1 SV=2	0	53.491	45	8	40	8	145	17.1	9.36	120.47	8	0	0	3.35592e+08	High	1
High	Master Protein	Q8K2I3	Dimethylaniline monooxygenase [N-oxide-forming] 2 OS=Mus musculus OX=10090 GN=Fmo2 PE=1 SV=3	0	53.352	20	12	42	12	535	60.9	8.47	103.69	12	0	0	1.92016e+08	High	1
High	Master Protein	Q9JMH6	Thioredoxin reductase 1, cytoplasmic OS=Mus musculus OX=10090 GN=Txnrd1 PE=1 SV=3	0	53.34	16	8	30	8	613	67	7.44	91.36	8	0	0	4.3741e+07	High	1
High	Master Protein	Q9D6Z1	Nucleolar protein 56 OS=Mus musculus OX=10090 GN=Nop56 PE=1 SV=2	0	53.328	17	9	21	9	580	64.4	9.14	66.18	9	0	0	4.51143e+07	High	1
High	Master Protein	O55022	Membrane-associated progesterone receptor component 1 OS=Mus musculus OX=10090 GN=Pgrmc1 PE=1 SV=4	0	53.278	36	9	51	8	195	21.7	4.7	122.39	9	0	1	2.98299e+08	High	1
High	Master Protein	Q9QYR9	Acyl-coenzyme A thioesterase 2, mitochondrial OS=Mus musculus OX=10090 GN=Acot2 PE=1 SV=2	0	53.266	23	8	22	8	453	49.6	7.36	68.7	8	0	0	5.73289e+07	High	1
High	Master Protein	Q3V0Q6	Sperm-associated antigen 8 OS=Mus musculus OX=10090 GN=Spag8 PE=1 SV=1	0	53.257	21	9	36	9	470	50.5	5.64	70.34	9	0	0	7.22889e+07	High	1
High	Master Protein	Q02248	Catenin beta-1 OS=Mus musculus OX=10090 GN=Ctnnb1 PE=1 SV=1	0	53.183	15	12	39	9	781	85.4	5.86	75.46	12	0	0	5.27729e+07	High	1
High	Master Protein	Q8BVM2	Anthrax toxin receptor-like OS=Mus musculus OX=10090 GN=Antxrl PE=2 SV=2	0	53.049	16	7	11	7	641	70.4	8.88	35.82	7	0	0	4.20213e+07	High	1
High	Master Protein	Q8K1C0	Protein angel homolog 2 OS=Mus musculus OX=10090 GN=Angel2 PE=1 SV=1	0	53.037	22	9	35	9	544	62.4	8.21	86.86	9	0	0	1.81211e+08	High	1
High	Master Protein	Q9DCS9	NADH dehydrogenase [ubiquinone] 1 beta subcomplex subunit 10 OS=Mus musculus OX=10090 GN=Ndufb10 PE=1 SV=3	0	52.948	32	6	29	6	176	21	8.03	86.27	6	0	0	6.88649e+07	High	1
High	Master Protein	O35855	Branched-chain-amino-acid aminotransferase, mitochondrial OS=Mus musculus OX=10090 GN=Bcat2 PE=1 SV=2	0	52.908	25	8	19	8	393	44.1	8.29	44.92	8	0	0	2.72227e+07	High	1
High	Master Protein	O54946	DnaJ homolog subfamily B member 6 OS=Mus musculus OX=10090 GN=Dnajb6 PE=1 SV=4	0	52.817	28	7	21	6	365	39.8	9.36	70.24	7	0	1	1.10415e+08	High	1
High	Master Protein	Q9EQ80	NIF3-like protein 1 OS=Mus musculus OX=10090 GN=Nif3l1 PE=1 SV=4	0	52.749	23	6	18	6	376	41.7	6.76	61.1	6	0	0	1.78396e+08	High	1
High	Master Protein	O35215	D-dopachrome decarboxylase OS=Mus musculus OX=10090 GN=Ddt PE=1 SV=3	0	52.699	66	7	52	7	118	13.1	6.54	147.64	7	0	0	4.97745e+08	High	1
High	Master Protein	Q9CZB0	Succinate dehydrogenase cytochrome b560 subunit, mitochondrial OS=Mus musculus OX=10090 GN=Sdhc PE=1 SV=1	0	52.637	38	5	24	5	169	18.4	9.94	75.1	5	0	0	7.04836e+07	High	1
High	Master Protein	B2RUD9	Predicted gene 4787 OS=Mus musculus OX=10090 GN=Gm4787 PE=2 SV=1	0	52.49	14	10	40	7	748	83.4	8.29	99.44	10	0	0	1.26268e+08	High	1
High	Master Protein	O54962	Barrier-to-autointegration factor OS=Mus musculus OX=10090 GN=Banf1 PE=1 SV=1	0	52.359	63	6	14	6	89	10.1	6.09	42.21	6	0	0	4.20122e+07	High	1
High	Master Protein	E9QA35	Spermatogenesis-associated 31 subfamily D, member 1A OS=Mus musculus OX=10090 GN=Spata31d1a PE=4 SV=1	0	52.333	7	5	11	5	1336	144.8	8.7	41.64	5	0	0	1.48098e+07	High	1
High	Master Protein	P57776	Elongation factor 1-delta OS=Mus musculus OX=10090 GN=Eef1d PE=1 SV=3	0	52.193	28	6	40	6	281	31.3	5.02	119.01	6	0	0	1.59015e+08	High	1
High	Master Protein	P14148	60S ribosomal protein L7 OS=Mus musculus OX=10090 GN=Rpl7 PE=1 SV=2	0	52.19	36	11	38	11	270	31.4	10.89	98.87	11	0	0	1.15299e+08	High	1
High	Master Protein	O89053	Coronin-1A OS=Mus musculus OX=10090 GN=Coro1a PE=1 SV=5	0	52.146	29	13	47	13	461	51	6.48	110.12	13	0	0	4.17426e+08	High	1
High	Master Protein	Q8CGC7	Bifunctional glutamate/proline--tRNA ligase OS=Mus musculus OX=10090 GN=Eprs1 PE=1 SV=4	0	52.142	9	12	31	12	1512	170	7.66	66.98	12	0	0	4.48155e+07	High	1
High	Master Protein	Q9D880	Mitochondrial import inner membrane translocase subunit TIM50 OS=Mus musculus OX=10090 GN=Timm50 PE=1 SV=1	0	52.11	29	8	28	8	353	39.8	8.13	92.13	8	0	0	8.95428e+07	High	1
High	Master Protein	Q99LC5	Electron transfer flavoprotein subunit alpha, mitochondrial OS=Mus musculus OX=10090 GN=Etfa PE=1 SV=2	0	52.109	32	9	36	9	333	35	8.38	99.2	9	0	0	1.29602e+08	High	1
High	Master Protein	Q8BU33	2-hydroxyacyl-CoA lyase 2 OS=Mus musculus OX=10090 GN=Ilvbl PE=1 SV=1	0	52.1	19	8	18	8	632	68.1	8.69	56.79	8	0	0	1.31467e+07	High	1
High	Master Protein	Q99K51	Plastin-3 OS=Mus musculus OX=10090 GN=Pls3 PE=1 SV=3	0	52.037	18	12	51	8	630	70.7	5.62	110.49	12	0	0	6.04825e+07	High	1
High	Master Protein	Q810P2	Outer dense fiber protein 3-like protein 1 OS=Mus musculus OX=10090 GN=Odf3l1 PE=2 SV=1	0	51.979	37	8	34	8	275	31	9.33	78.99	8	0	0	6.39906e+07	High	1
High	Master Protein	P47754	F-actin-capping protein subunit alpha-2 OS=Mus musculus OX=10090 GN=Capza2 PE=1 SV=3	0	51.883	31	6	24	5	286	32.9	5.85	90.6	6	0	1	1.27647e+08	High	1
High	Master Protein	Q501J6	Probable ATP-dependent RNA helicase DDX17 OS=Mus musculus OX=10090 GN=Ddx17 PE=1 SV=1	0	51.878	17	10	29	5	650	72.4	8.59	70.72	10	0	0	1.21393e+07	High	1
High	Master Protein	Q9R233	Tapasin OS=Mus musculus OX=10090 GN=Tapbp PE=1 SV=2	0	51.85	23	10	26	10	465	49.7	8.5	40.88	10	0	0	4.60044e+07	High	1
High	Master Protein	P18760	Cofilin-1 OS=Mus musculus OX=10090 GN=Cfl1 PE=1 SV=3	0	51.843	46	8	22	6	166	18.5	8.09	64.49	8	0	2	8.23331e+07	High	1
High	Master Protein	Q9WV38	Solute carrier family 2, facilitated glucose transporter member 5 OS=Mus musculus OX=10090 GN=Slc2a5 PE=1 SV=2	0	51.791	15	10	38	9	501	55.4	5.31	101.21	10	0	1	7.15812e+08	High	1
High	Master Protein	Q9DB73	NADH-cytochrome b5 reductase 1 OS=Mus musculus OX=10090 GN=Cyb5r1 PE=1 SV=1	0	51.606	40	10	24	10	305	34.1	8.87	61.45	10	0	0	5.02295e+07	High	1
High	Master Protein	Q9CVB6	Actin-related protein 2/3 complex subunit 2 OS=Mus musculus OX=10090 GN=Arpc2 PE=1 SV=3	0	51.507	32	11	37	11	300	34.3	7.36	81.85	11	0	0	1.35477e+08	High	1
High	Master Protein	Q9EQH2	Endoplasmic reticulum aminopeptidase 1 OS=Mus musculus OX=10090 GN=Erap1 PE=1 SV=2	0	51.345	13	10	24	10	930	106.5	6.2	43.33	10	0	0	3.61831e+07	High	1
High	Master Protein	Q9D0M5	Dynein light chain 2, cytoplasmic OS=Mus musculus OX=10090 GN=Dynll2 PE=1 SV=1	0	51.327	28	6	35	4	89	10.3	7.37	97.71	6	0	2	6.71258e+08	High	1
High	Master Protein	Q91WM2	Haloacid dehalogenase-like hydrolase domain-containing 5 OS=Mus musculus OX=10090 GN=Hdhd5 PE=1 SV=1	0	51.298	23	7	37	7	419	46.3	7.88	107.58	7	0	0	3.44885e+08	High	1
High	Master Protein	Q9CWJ9	Bifunctional purine biosynthesis protein ATIC OS=Mus musculus OX=10090 GN=Atic PE=1 SV=2	0	51.199	21	12	32	12	592	64.2	6.76	73.62	12	0	0	9.68355e+07	High	1
High	Master Protein	Q8C627	Protein FAM221B OS=Mus musculus OX=10090 GN=Fam221b PE=2 SV=1	0	51.189	22	7	16	7	487	54.3	5.64	54.19	7	0	0	2.07397e+07	High	1
High	Master Protein	Q8C650	Septin-10 OS=Mus musculus OX=10090 GN=Septin10 PE=1 SV=1	0	51.161	29	10	34	9	452	52.4	6.6	66.04	10	0	1	9.1793e+07	High	1
High	Master Protein	Q9CR92	Coiled-coil domain-containing protein 96 OS=Mus musculus OX=10090 GN=Ccdc96 PE=2 SV=1	0	51.135	21	10	36	10	584	67.2	5.03	76.43	10	0	0	8.11703e+07	High	1
High	Master Protein	A6H6Q4	Tektin bundle interacting protein 1 OS=Mus musculus OX=10090 GN=Tektip1 PE=2 SV=1	0	51.03	59	10	30	10	206	23.9	10.17	93.07	10	0	0	2.30561e+08	High	1
High	Master Protein	P58389	Serine/threonine-protein phosphatase 2A activator OS=Mus musculus OX=10090 GN=Ptpa PE=1 SV=1	0	50.911	40	12	46	12	323	36.7	6.39	102.79	12	0	0	3.42882e+08	High	1
High	Master Protein	P03888	NADH-ubiquinone oxidoreductase chain 1 OS=Mus musculus OX=10090 GN=Mtnd1 PE=1 SV=3	0	50.897	15	6	24	6	318	36	6.93	64.15	6	0	0	9.42496e+07	High	1
High	Master Protein	P63168	Dynein light chain 1, cytoplasmic OS=Mus musculus OX=10090 GN=Dynll1 PE=1 SV=1	0	50.874	52	4	25	2	89	10.4	7.4	94.53	4	0	0	1.10449e+08	High	1
High	Master Protein	Q4KKZ1	Cilia- and flagella-associated protein 107 OS=Mus musculus OX=10090 GN=Cfap107 PE=2 SV=2	0	50.851	53	10	25	10	196	23	9.5	76.89	10	0	0	1.47242e+08	High	1
High	Master Protein	Q61093	Cytochrome b-245 heavy chain OS=Mus musculus OX=10090 GN=Cybb PE=1 SV=1	0	50.71	22	12	24	12	570	65.3	7.72	52.06	12	0	0	4.81771e+07	High	1
High	Master Protein	Q9DAD6	Profilin-3 OS=Mus musculus OX=10090 GN=Pfn3 PE=1 SV=1	0	50.641	58	6	26	6	137	14.7	8.4	65	6	0	0	8.98598e+07	High	1
High	Master Protein	P26231	Catenin alpha-1 OS=Mus musculus OX=10090 GN=Ctnna1 PE=1 SV=1	0	50.545	15	11	30	11	906	100	6.23	69.01	11	0	0	7.78417e+07	High	1
High	Master Protein	P51174	Long-chain specific acyl-CoA dehydrogenase, mitochondrial OS=Mus musculus OX=10090 GN=Acadl PE=1 SV=2	0	50.478	25	9	30	9	430	47.9	8.31	79.84	9	0	0	6.78905e+07	High	1
High	Master Protein	Q2TPA8	Hydroxysteroid dehydrogenase-like protein 2 OS=Mus musculus OX=10090 GN=Hsdl2 PE=1 SV=1	0	50.409	23	9	23	9	490	54.2	6.74	70.67	9	0	0	4.75551e+07	High	1
High	Master Protein	Q99J09	Methylosome protein 50 OS=Mus musculus OX=10090 GN=Wdr77 PE=1 SV=1	0	50.317	34	9	29	9	342	36.9	5.27	75.95	9	0	0	8.18639e+07	High	1
High	Master Protein	Q9JLI3	Membrane metallo-endopeptidase-like 1 OS=Mus musculus OX=10090 GN=Mmel1 PE=1 SV=1	0	50.241	13	6	19	6	765	88.6	6.55	58.48	6	0	0	3.94527e+07	High	1
High	Master Protein	Q8R2S8	CD177 antigen OS=Mus musculus OX=10090 GN=Cd177 PE=2 SV=1	0	50.212	11	8	16	8	817	87	5.67	40.81	8	0	0	4.06164e+07	High	1
High	Master Protein	Q3V0B4	Cilia- and flagella-associated protein 65 OS=Mus musculus OX=10090 GN=Cfap65 PE=1 SV=1	0	50.109	7	12	27	12	1847	209	6.62	57.44	12	0	0	3.18025e+07	High	1
High	Master Protein	Q9D1D4	Transmembrane emp24 domain-containing protein 10 OS=Mus musculus OX=10090 GN=Tmed10 PE=1 SV=1	0	50.098	37	9	26	9	219	24.9	6.7	52.91	9	0	0	1.20974e+08	High	1
High	Master Protein	Q80ZQ7	cDNA sequence BC048562 OS=Mus musculus OX=10090 GN=BC048562 PE=2 SV=1	0	50.067	42	4	11	4	204	23.3	9.36	45.39	4	0	0	3.47275e+07	High	1
High	Master Protein	P97930	Thymidylate kinase OS=Mus musculus OX=10090 GN=Dtymk PE=1 SV=2	0	50.058	49	11	41	11	212	23.9	7.9	101.13	11	0	0	1.50892e+08	High	1
High	Master Protein	Q9ERN0	Secretory carrier-associated membrane protein 2 OS=Mus musculus OX=10090 GN=Scamp2 PE=1 SV=1	0	50.026	11	4	19	4	329	36.4	6.32	102.55	4	0	0	1.67495e+08	High	1
High	Master Protein	P17183	Gamma-enolase OS=Mus musculus OX=10090 GN=Eno2 PE=1 SV=2	0	49.931	20	6	35	2	434	47.3	5.11	122.04	6	0	0	3.79435e+07	High	1
High	Master Protein	O88696	ATP-dependent Clp protease proteolytic subunit, mitochondrial OS=Mus musculus OX=10090 GN=Clpp PE=1 SV=1	0	49.908	25	5	27	5	272	29.8	7.47	106.83	5	0	0	1.2873e+08	High	1
High	Master Protein	Q6GQT9	Nodal modulator 1 OS=Mus musculus OX=10090 GN=Nomo1 PE=1 SV=1	0	49.883	9	9	23	9	1214	133.3	6.09	45.89	9	0	0	3.2749e+07	High	1
High	Master Protein	Q3U5Q7	UMP-CMP kinase 2, mitochondrial OS=Mus musculus OX=10090 GN=Cmpk2 PE=1 SV=2	0	49.824	28	9	24	9	447	50	7.27	65.47	9	0	0	4.64796e+07	High	1
High	Master Protein	Q9WV54	Acid ceramidase OS=Mus musculus OX=10090 GN=Asah1 PE=1 SV=1	0	49.741	20	8	34	8	394	44.6	8.46	81.5	8	0	0	6.5693e+07	High	1
High	Master Protein	O35593	26S proteasome non-ATPase regulatory subunit 14 OS=Mus musculus OX=10090 GN=Psmd14 PE=1 SV=2	0	49.648	31	8	34	8	310	34.6	6.52	81.45	8	0	0	2.86839e+08	High	1
High	Master Protein	P61027	Ras-related protein Rab-10 OS=Mus musculus OX=10090 GN=Rab10 PE=1 SV=1	0	49.599	43	11	38	8	200	22.5	8.38	86.81	11	0	1	2.45318e+08	High	1
High	Master Protein	Q9D855	Cytochrome b-c1 complex subunit 7 OS=Mus musculus OX=10090 GN=Uqcrb PE=1 SV=3	0	49.592	50	7	34	7	111	13.5	9.11	81.77	7	0	0	2.58066e+08	High	1
High	Master Protein	P62827	GTP-binding nuclear protein Ran OS=Mus musculus OX=10090 GN=Ran PE=1 SV=3	0	49.461	40	7	35	3	216	24.4	7.49	83.51	7	0	3	1.66055e+08	High	1
High	Master Protein	P32921	Tryptophan--tRNA ligase, cytoplasmic OS=Mus musculus OX=10090 GN=Wars1 PE=1 SV=2	0	49.423	20	6	18	6	481	54.3	6.89	67.84	6	0	0	2.80413e+07	High	1
High	Master Protein	Q9JIX8	Apoptotic chromatin condensation inducer in the nucleus OS=Mus musculus OX=10090 GN=Acin1 PE=1 SV=3	0	49.379	8	8	19	8	1338	150.6	5.91	38.66	8	0	0	1.25948e+07	High	1
High	Master Protein	P97470	Serine/threonine-protein phosphatase 4 catalytic subunit OS=Mus musculus OX=10090 GN=Ppp4c PE=1 SV=2	0	49.348	28	5	12	4	307	35.1	5.06	44.07	5	0	0	1.03659e+07	High	1
High	Master Protein	P61205	ADP-ribosylation factor 3 OS=Mus musculus OX=10090 GN=Arf3 PE=2 SV=2	0	49.344	43	6	24	3	181	20.6	7.43	58.56	6	0	4	9.37022e+07	High	1
High	Master Protein	O08547	Vesicle-trafficking protein SEC22b OS=Mus musculus OX=10090 GN=Sec22b PE=1 SV=3	0	49.294	40	8	26	8	215	24.7	8.51	45.29	8	0	0	6.64959e+07	High	1
High	Master Protein	Q80UM7	Mannosyl-oligosaccharide glucosidase OS=Mus musculus OX=10090 GN=Mogs PE=1 SV=1	0	49.129	13	9	29	9	834	91.8	9	86.67	9	0	0	4.26471e+07	High	1
High	Master Protein	Q14BX6	4933415F23Rik protein OS=Mus musculus OX=10090 GN=Ppp1r14bl PE=1 SV=1	0	49.08	37	4	10	4	153	17.1	4.74	33.18	4	0	0	4.99267e+07	High	1
High	Master Protein	Q91X78	Erlin-1 OS=Mus musculus OX=10090 GN=Erlin1 PE=1 SV=2	0	49.039	23	6	39	4	348	39.2	7.21	94.27	6	0	0	1.39123e+07	High	1
High	Master Protein	Q9DAR2	Serine/threonine/tyrosine-interacting-like 1 OS=Mus musculus OX=10090 GN=Styxl1 PE=2 SV=1	0	49.01	28	7	23	7	321	37.6	6.13	58.73	7	0	0	2.06548e+07	High	1
High	Master Protein	Q9D3S9	Probable serine carboxypeptidase CPVL OS=Mus musculus OX=10090 GN=Cpvl PE=2 SV=2	0	49.006	23	11	52	11	478	54.7	8.69	106.64	11	0	0	1.70364e+08	High	1
High	Master Protein	Q07235	Glia-derived nexin OS=Mus musculus OX=10090 GN=Serpine2 PE=1 SV=2	0	48.995	24	8	25	8	397	44.2	9.85	51.69	8	0	0	1.54203e+07	High	1
High	Master Protein	Q91VI7	Ribonuclease inhibitor OS=Mus musculus OX=10090 GN=Rnh1 PE=1 SV=1	0	48.991	29	9	22	9	456	49.8	4.78	46.64	9	0	0	2.63473e+07	High	1
High	Master Protein	A2AKE7	Actin-like protein 10 OS=Mus musculus OX=10090 GN=Actl10 PE=3 SV=1	0	48.947	25	5	18	5	346	37.7	8.34	65.61	5	0	0	6.96281e+07	High	1
High	Master Protein	Q7TMY8	E3 ubiquitin-protein ligase HUWE1 OS=Mus musculus OX=10090 GN=Huwe1 PE=1 SV=5	0	48.844	3	13	15	13	4377	482.3	5.22	30.06	13	0	0	2.00096e+07	High	1
High	Master Protein	Q80VM3	Tetratricopeptide repeat protein 29 OS=Mus musculus OX=10090 GN=Ttc29 PE=1 SV=1	0	48.832	20	7	15	7	471	54.2	5.47	47.75	7	0	0	1.81325e+07	High	1
High	Master Protein	P42567	Epidermal growth factor receptor substrate 15 OS=Mus musculus OX=10090 GN=Eps15 PE=1 SV=1	0	48.826	11	8	19	8	897	98.4	4.6	63.17	8	0	0	1.64219e+07	High	1
High	Master Protein	P14152	Malate dehydrogenase, cytoplasmic OS=Mus musculus OX=10090 GN=Mdh1 PE=1 SV=3	0	48.809	31	8	28	8	334	36.5	6.58	88.96	8	0	0	2.02083e+08	High	1
High	Master Protein	Q8K450	Sperm-associated antigen 16 protein OS=Mus musculus OX=10090 GN=Spag16 PE=1 SV=1	0	48.735	16	8	20	8	639	71.4	6.09	52.65	8	0	0	1.08445e+08	High	1
High	Master Protein	P61161	Actin-related protein 2 OS=Mus musculus OX=10090 GN=Actr2 PE=1 SV=1	0	48.707	22	8	20	8	394	44.7	6.74	60.07	8	0	0	4.60086e+07	High	1
High	Master Protein	Q9CYH2	Peroxiredoxin-like 2A OS=Mus musculus OX=10090 GN=Prxl2a PE=1 SV=2	0	48.601	42	10	22	10	218	24.4	9.17	51.25	10	0	0	6.32465e+07	High	1
High	Master Protein	P03921	NADH-ubiquinone oxidoreductase chain 5 OS=Mus musculus OX=10090 GN=Mtnd5 PE=1 SV=3	0	48.516	14	6	23	6	607	68.4	9.03	71.81	6	0	0	6.1015e+07	High	1
High	Master Protein	Q9DAG4	Testis-expressed sequence 37 protein OS=Mus musculus OX=10090 GN=Tex37 PE=2 SV=1	0	48.514	47	7	28	7	180	21	8.81	70.82	7	0	0	9.88351e+07	High	1
High	Master Protein	Q9D925	Lysozyme-like protein 4 OS=Mus musculus OX=10090 GN=Lyzl4 PE=1 SV=3	0	48.451	46	5	19	5	145	16.2	5.9	59.33	5	0	0	1.22414e+08	High	1
High	Master Protein	Q0VET5	Lamin tail domain-containing protein 2 OS=Mus musculus OX=10090 GN=Lmntd2 PE=2 SV=1	0	48.392	18	10	26	10	664	73.7	7.15	60.66	10	0	0	5.43349e+07	High	1
High	Master Protein	P53810	Phosphatidylinositol transfer protein alpha isoform OS=Mus musculus OX=10090 GN=Pitpna PE=1 SV=2	0	48.389	30	9	26	9	271	31.9	6.37	57.6	9	0	0	6.33301e+07	High	1
High	Master Protein	Q7TMS5	Broad substrate specificity ATP-binding cassette transporter ABCG2 OS=Mus musculus OX=10090 GN=Abcg2 PE=1 SV=1	0	48.378	15	9	35	9	657	72.9	8.54	83.9	9	0	0	1.39511e+08	High	1
High	Master Protein	Q91YP2	Neurolysin, mitochondrial OS=Mus musculus OX=10090 GN=Nln PE=1 SV=1	0	48.28	17	10	34	10	704	80.4	6.44	71.4	10	0	0	9.23938e+07	High	1
High	Master Protein	Q61543	Golgi apparatus protein 1 OS=Mus musculus OX=10090 GN=Glg1 PE=1 SV=1	0	48.194	9	11	20	11	1175	133.6	6.84	34.5	11	0	0	3.3595e+07	High	1
High	Master Protein	Q8CAY6	Acetyl-CoA acetyltransferase, cytosolic OS=Mus musculus OX=10090 GN=Acat2 PE=1 SV=2	0	48.123	24	6	21	6	397	41.3	7.5	59.96	6	0	0	3.7196e+07	High	1
High	Master Protein	Q9CQ35	GLIPR1-like protein 2 OS=Mus musculus OX=10090 GN=Glipr1l2 PE=1 SV=1	0	48.015	19	5	41	5	332	37.8	4.88	121.18	5	0	0	1.86609e+08	High	1
High	Master Protein	Q8CFA2	Aminomethyltransferase, mitochondrial OS=Mus musculus OX=10090 GN=Amt PE=1 SV=1	0	47.965	19	8	38	8	403	44	8.7	97.95	8	0	0	107714655	High	1
High	Master Protein	A6H630	Damage-control phosphatase ARMT1 OS=Mus musculus OX=10090 GN=Armt1 PE=1 SV=1	0	47.92	25	11	43	11	439	50.5	5.92	101.91	11	0	0	1.29753e+08	High	1
High	Master Protein	Q9D9Z7	Histone H2B variant L1 OS=Mus musculus OX=10090 GN=H2bl1 PE=1 SV=3	0	47.879	48	5	19	5	123	14.2	10.24	59.34	5	0	0	1.05991e+08	High	1
High	Master Protein	O08807	Peroxiredoxin-4 OS=Mus musculus OX=10090 GN=Prdx4 PE=1 SV=1	0	47.704	27	9	36	7	274	31	7.15	98.28	9	0	0	9.37768e+07	High	1
High	Master Protein	Q5M8M2	Outer dense fiber protein 3B OS=Mus musculus OX=10090 GN=Odf3b PE=2 SV=1	0	47.62	50	11	25	11	238	25.9	10.78	58.54	11	0	0	1.02553e+08	High	1
High	Master Protein	Q9DCM2	Glutathione S-transferase kappa 1 OS=Mus musculus OX=10090 GN=Gstk1 PE=1 SV=3	0	47.588	32	7	27	7	226	25.7	8.88	51.07	7	0	0	3.84877e+07	High	1
High	Master Protein	P10630	Eukaryotic initiation factor 4A-II OS=Mus musculus OX=10090 GN=Eif4a2 PE=1 SV=2	0	47.509	22	10	44	2	407	46.4	5.48	113.47	10	0	0	1.18021e+07	High	1
High	Master Protein	Q64133	Amine oxidase [flavin-containing] A OS=Mus musculus OX=10090 GN=Maoa PE=1 SV=3	0	47.387	21	10	36	10	526	59.6	7.81	81.76	10	0	0	9.55811e+07	High	1
High	Master Protein	Q01755	T-complex protein 11 OS=Mus musculus OX=10090 GN=Tcp11 PE=1 SV=1	0	47.361	16	7	26	7	566	61.9	6.49	59.19	7	0	0	1.3209e+08	High	1
High	Master Protein	P47911	60S ribosomal protein L6 OS=Mus musculus OX=10090 GN=Rpl6 PE=1 SV=3	0	47.353	29	10	38	10	296	33.5	10.7	100.06	10	0	0	2.17494e+08	High	1
High	Master Protein	Q9CPV4	Glyoxalase domain-containing protein 4 OS=Mus musculus OX=10090 GN=Glod4 PE=1 SV=1	0	47.345	28	7	25	7	298	33.3	5.47	80.79	7	0	0	5.23932e+07	High	1
High	Master Protein	Q59J78	NADH dehydrogenase [ubiquinone] 1 alpha subcomplex assembly factor 2 OS=Mus musculus OX=10090 GN=Ndufaf2 PE=1 SV=1	0	47.246	52	8	25	8	168	19.6	8.25	65.85	8	0	0	1.64791e+08	High	1
High	Master Protein	Q9CPP6	NADH dehydrogenase [ubiquinone] 1 alpha subcomplex subunit 5 OS=Mus musculus OX=10090 GN=Ndufa5 PE=1 SV=3	0	47.217	51	6	19	6	116	13.4	8.1	58.19	6	0	0	7.2398e+07	High	1
High	Master Protein	P14869	60S acidic ribosomal protein P0 OS=Mus musculus OX=10090 GN=Rplp0 PE=1 SV=3	0	47.195	25	7	33	7	317	34.2	6.25	102.35	7	0	0	104690429	High	1
High	Master Protein	Q80W76	T-complex protein 10a OS=Mus musculus OX=10090 GN=Tcp10a PE=2 SV=1	0	47.163	23	11	22	2	438	49.3	6.32	51.11	11	0	9	1.37058e+08	High	1
High	Master Protein	Q9JLZ3	Methylglutaconyl-CoA hydratase, mitochondrial OS=Mus musculus OX=10090 GN=Auh PE=1 SV=1	0	47.163	22	8	38	8	314	33.4	9.51	99.52	8	0	0	1.435e+08	High	1
High	Master Protein	Q8CC88	von Willebrand factor A domain-containing protein 8 OS=Mus musculus OX=10090 GN=Vwa8 PE=1 SV=2	0	47.128	7	11	27	11	1905	213.3	6.6	56.04	11	0	0	1.04325e+09	High	1
High	Master Protein	Q922Q8	Leucine-rich repeat-containing protein 59 OS=Mus musculus OX=10090 GN=Lrrc59 PE=1 SV=1	0	47.056	34	8	23	8	307	34.9	9.52	70.67	8	0	0	8.62067e+07	High	1
High	Master Protein	P63028	Translationally-controlled tumor protein OS=Mus musculus OX=10090 GN=Tpt1 PE=1 SV=1	0	47.029	28	4	22	4	172	19.5	4.86	74.01	4	0	0	3.64781e+07	High	1
High	Master Protein	Q9CR61	NADH dehydrogenase [ubiquinone] 1 beta subcomplex subunit 7 OS=Mus musculus OX=10090 GN=Ndufb7 PE=1 SV=3	0	47.024	47	5	18	5	137	16.3	8.18	48.86	5	0	0	9.37186e+07	High	1
High	Master Protein	E9PYJ0	T-complex protein 10b OS=Mus musculus OX=10090 GN=Tcp10b PE=3 SV=1	0	46.993	25	11	21	2	438	49.3	6.15	49.28	11	0	0	1.86671e+07	High	1
High	Master Protein	Q91W90	Thioredoxin domain-containing protein 5 OS=Mus musculus OX=10090 GN=Txndc5 PE=1 SV=2	0	46.937	22	8	26	8	417	46.4	5.78	67.25	8	0	0	5.52817e+07	High	1
High	Master Protein	Q8BHF7	CDP-diacylglycerol--glycerol-3-phosphate 3-phosphatidyltransferase, mitochondrial OS=Mus musculus OX=10090 GN=Pgs1 PE=1 SV=1	0	46.887	14	6	23	6	553	62.5	8.9	68.37	6	0	0	4.24794e+07	High	1
High	Master Protein	E9Q173	BTB/POZ domain-containing protein 16 OS=Mus musculus OX=10090 GN=Btbd16 PE=4 SV=1	0	46.882	17	9	24	9	522	60.2	9.26	62.37	9	0	0	7.66105e+07	High	1
High	Master Protein	Q91X72	Hemopexin OS=Mus musculus OX=10090 GN=Hpx PE=1 SV=2	0	46.881	21	9	22	9	460	51.3	7.8	51.08	9	0	0	2.64262e+07	High	1
High	Master Protein	Q99LY9	NADH dehydrogenase [ubiquinone] iron-sulfur protein 5 OS=Mus musculus OX=10090 GN=Ndufs5 PE=1 SV=3	0	46.841	58	6	29	6	106	12.6	8.92	67.3	6	0	0	1.15706e+08	High	1
High	Master Protein	Q99J39	Malonyl-CoA decarboxylase, mitochondrial OS=Mus musculus OX=10090 GN=Mlycd PE=1 SV=1	0	46.819	21	9	27	9	492	54.7	8.94	66.13	9	0	0	61379936	High	1
High	Master Protein	A2AF73	Fibrous sheath-interacting protein 2-like OS=Mus musculus OX=10090 GN=Fsip2l PE=4 SV=1	0	46.818	21	11	24	11	655	76.3	9.44	47.24	11	0	0	32883362	High	1
High	Master Protein	P43275	Histone H1.1 OS=Mus musculus OX=10090 GN=H1-1 PE=1 SV=2	0	46.798	22	6	15	3	213	21.8	10.93	47.71	6	0	0	1.69835e+07	High	1
High	Master Protein	P54728	UV excision repair protein RAD23 homolog B OS=Mus musculus OX=10090 GN=Rad23b PE=1 SV=2	0	46.669	25	10	39	8	416	43.5	4.83	70.67	10	0	2	1.42673e+08	High	1
High	Master Protein	P51150	Ras-related protein Rab-7a OS=Mus musculus OX=10090 GN=Rab7a PE=1 SV=2	0	46.668	44	8	38	8	207	23.5	6.7	107.38	8	0	0	1.1481e+08	High	1
High	Master Protein	Q8C2Q3	RNA-binding protein 14 OS=Mus musculus OX=10090 GN=Rbm14 PE=1 SV=1	0	46.576	16	9	19	9	669	69.4	9.67	56.48	9	0	0	2.30175e+07	High	1
High	Master Protein	P61028	Ras-related protein Rab-8B OS=Mus musculus OX=10090 GN=Rab8b PE=1 SV=1	0	46.398	42	10	47	3	207	23.6	9.07	103.92	10	0	4	1.25772e+08	High	1
High	Master Protein	P25444	40S ribosomal protein S2 OS=Mus musculus OX=10090 GN=Rps2 PE=1 SV=3	0	46.38	33	9	33	9	293	31.2	10.24	85.59	9	0	0	9.31621e+07	High	1
High	Master Protein	Q9CQR6	Serine/threonine-protein phosphatase 6 catalytic subunit OS=Mus musculus OX=10090 GN=Ppp6c PE=1 SV=1	0	46.311	26	7	30	7	305	35.1	5.69	81.43	7	0	0	1.51247e+08	High	1
High	Master Protein	Q9JHQ0	Annexin A9 OS=Mus musculus OX=10090 GN=Anxa9 PE=2 SV=2	0	46.275	28	7	23	7	345	38.1	5.49	63.87	7	0	0	1.77359e+07	High	1
High	Master Protein	Q99LD4	COP9 signalosome complex subunit 1 OS=Mus musculus OX=10090 GN=Gps1 PE=1 SV=1	0	46.22	20	9	26	9	471	53.4	6.84	52.65	9	0	0	5.90097e+07	High	1
High	Master Protein	Q922B1	ADP-ribose glycohydrolase MACROD1 OS=Mus musculus OX=10090 GN=Macrod1 PE=1 SV=2	0	46.206	19	5	24	5	323	35.3	8.85	96.65	5	0	0	98014863	High	1
High	Master Protein	Q8R4R6	Nucleoporin NUP35 OS=Mus musculus OX=10090 GN=Nup35 PE=1 SV=2	0	46.184	33	6	17	6	325	34.8	9.25	51.32	6	0	0	1.56145e+07	High	1
High	Master Protein	Q9CQH3	NADH dehydrogenase [ubiquinone] 1 beta subcomplex subunit 5, mitochondrial OS=Mus musculus OX=10090 GN=Ndufb5 PE=1 SV=1	0	46.131	31	6	26	6	189	21.7	9.41	65.87	6	0	0	2.19636e+08	High	1
High	Master Protein	P28271	Cytoplasmic aconitate hydratase OS=Mus musculus OX=10090 GN=Aco1 PE=1 SV=3	0	46.114	12	9	21	9	889	98.1	7.5	47.9	9	0	0	23141351	High	1
High	Master Protein	O88870	Bestrophin-1 OS=Mus musculus OX=10090 GN=Best1 PE=2 SV=3	0	46.068	15	6	20	6	551	63.6	7.96	55.7	6	0	0	3.75861e+07	High	1
High	Master Protein	Q8BLN5	Lanosterol synthase OS=Mus musculus OX=10090 GN=Lss PE=1 SV=2	0	46.061	14	9	28	9	733	83.1	6.4	53.17	9	0	0	3.59695e+07	High	1
High	Master Protein	Q99MR8	Methylcrotonoyl-CoA carboxylase subunit alpha, mitochondrial OS=Mus musculus OX=10090 GN=Mccc1 PE=1 SV=2	0	46.025	12	7	25	7	717	79.3	7.83	65.79	7	0	0	3.0232e+07	High	1
High	Master Protein	Q3TTE0	Disintegrin and metalloproteinase domain-containing protein 5 OS=Mus musculus OX=10090 GN=Adam5 PE=1 SV=1	0	46.014	12	9	34	9	751	84.5	7.01	71.99	9	0	0	1.05835e+08	High	1
High	Master Protein	A6H690	IQ and AAA domain-containing protein 1-like OS=Mus musculus OX=10090 GN=Iqca1l PE=1 SV=3	0	46.01	13	9	16	9	825	95.9	9.51	41.88	9	0	0	2.73271e+07	High	1
High	Master Protein	F6XZJ7	Sterile alpha motif domain-containing protein 15 OS=Mus musculus OX=10090 GN=Samd15 PE=4 SV=2	0	45.959	18	9	31	9	620	70.4	5.27	79.53	9	0	0	7.18424e+07	High	1
High	Master Protein	Q8R4H4	Carboxypeptidase A5 OS=Mus musculus OX=10090 GN=Cpa5 PE=2 SV=1	0	45.904	24	8	23	8	436	49.1	8.62	61.04	8	0	0	6.96088e+07	High	1
High	Master Protein	Q0VFX2	Cilia- and flagella-associated protein 157 OS=Mus musculus OX=10090 GN=Cfap157 PE=1 SV=1	0	45.753	20	10	28	9	523	61	9.07	70.67	10	0	1	4.4449e+07	High	1
High	Master Protein	Q60854	Serpin B6 OS=Mus musculus OX=10090 GN=Serpinb6 PE=1 SV=1	0	45.633	24	7	24	7	378	42.6	5.74	69.08	7	0	0	3.47923e+07	High	1
High	Master Protein	Q9D3V1	Dynein regulatory complex protein 10 OS=Mus musculus OX=10090 GN=Iqcd PE=2 SV=1	0	45.613	25	13	23	13	458	53.3	9.2	56.84	13	0	0	1.59762e+08	High	1
High	Master Protein	Q9DAM2	EF-hand calcium-binding domain-containing protein 9 OS=Mus musculus OX=10090 GN=Efcab9 PE=1 SV=2	0	45.588	19	4	14	4	216	26.1	8.59	35.9	4	0	0	2.11194e+07	High	1
High	Master Protein	Q9DA11	Lysozyme-like protein 6 OS=Mus musculus OX=10090 GN=Lyzl6 PE=1 SV=1	0	45.58	59	6	17	6	148	16.8	5.68	42.16	6	0	0	2.65864e+08	High	1
High	Master Protein	Q9Z2A0	3-phosphoinositide-dependent protein kinase 1 OS=Mus musculus OX=10090 GN=Pdpk1 PE=1 SV=2	0	45.506	15	6	29	6	559	63.7	7.37	84.43	6	0	0	3.6043e+07	High	1
High	Master Protein	Q8CEL2	Cilia- and flagella-associated protein 61 OS=Mus musculus OX=10090 GN=Cfap61 PE=1 SV=2	0	45.496	7	9	31	9	1252	143.2	6.39	79.66	9	0	0	8.1197e+07	High	1
High	Master Protein	P46664	Adenylosuccinate synthetase isozyme 2 OS=Mus musculus OX=10090 GN=Adss2 PE=1 SV=2	0	45.244	19	7	12	7	456	50	6.38	28.88	7	0	0	5.24549e+07	High	1
High	Master Protein	Q9D6J5	NADH dehydrogenase [ubiquinone] 1 beta subcomplex subunit 8, mitochondrial OS=Mus musculus OX=10090 GN=Ndufb8 PE=1 SV=1	0	45.159	37	6	15	6	186	21.9	6.64	41.75	6	0	0	6.8857e+07	High	1
High	Master Protein	Q3TDQ1	Dolichyl-diphosphooligosaccharide--protein glycosyltransferase subunit STT3B OS=Mus musculus OX=10090 GN=Stt3b PE=1 SV=2	0	45.081	10	8	17	8	823	93.2	8.95	40.78	8	0	0	6.45461e+07	High	1
High	Master Protein	Q60668	Heterogeneous nuclear ribonucleoprotein D0 OS=Mus musculus OX=10090 GN=Hnrnpd PE=1 SV=2	0	45.051	22	9	29	7	355	38.3	7.81	55.46	9	0	2	1.01009e+08	High	1
High	Master Protein	Q60605	Myosin light polypeptide 6 OS=Mus musculus OX=10090 GN=Myl6 PE=1 SV=3	0	44.794	38	5	24	4	151	16.9	4.65	61.83	5	0	1	3.33844e+07	High	1
High	Master Protein	O35639	Annexin A3 OS=Mus musculus OX=10090 GN=Anxa3 PE=1 SV=4	0	44.742	36	11	24	10	323	36.4	5.76	48.22	11	0	0	3.05068e+07	High	1
High	Master Protein	Q61033	Lamina-associated polypeptide 2, isoforms alpha/zeta OS=Mus musculus OX=10090 GN=Tmpo PE=1 SV=4	0	44.647	14	7	15	7	693	75.1	8.05	48.75	7	0	0	4.46973e+07	High	1
High	Master Protein	Q8K021	Secretory carrier-associated membrane protein 1 OS=Mus musculus OX=10090 GN=Scamp1 PE=1 SV=1	0	44.629	14	5	20	5	338	38	7.71	90.77	5	0	0	1.06215e+08	High	1
High	Master Protein	Q8K3R3	1-phosphatidylinositol 4,5-bisphosphate phosphodiesterase delta-4 OS=Mus musculus OX=10090 GN=Plcd4 PE=1 SV=2	0	44.605	12	7	19	7	807	92.6	5.12	64.68	7	0	0	3.58914e+07	High	1
High	Master Protein	E9QAS1	Predicted gene 7073 OS=Mus musculus OX=10090 GN=Gm7073 PE=4 SV=1	0	44.588	29	7	12	7	335	37.7	8.78	39.27	7	0	0	3.26739e+07	High	1
High	Master Protein	P54726	UV excision repair protein RAD23 homolog A OS=Mus musculus OX=10090 GN=Rad23a PE=1 SV=2	0	44.578	25	8	32	6	363	39.7	4.58	64.93	8	0	0	4.52914e+07	High	1
High	Master Protein	P58021	Transmembrane 9 superfamily member 2 OS=Mus musculus OX=10090 GN=Tm9sf2 PE=1 SV=1	0	44.517	9	5	21	5	662	75.3	7.43	63.79	5	0	0	7.47948e+07	High	1
High	Master Protein	Q62095	ATP-dependent RNA helicase DDX3Y OS=Mus musculus OX=10090 GN=Ddx3y PE=1 SV=2	0	44.458	17	11	40	10	658	73.4	7.53	93.02	11	0	0	5.50532e+07	High	1
High	Master Protein	Q3THK7	GMP synthase [glutamine-hydrolyzing] OS=Mus musculus OX=10090 GN=Gmps PE=1 SV=2	0	44.427	19	9	22	9	693	76.7	6.73	38.22	9	0	0	4.25656e+07	High	1
High	Master Protein	P84091	AP-2 complex subunit mu OS=Mus musculus OX=10090 GN=Ap2m1 PE=1 SV=1	0	44.407	19	7	26	7	435	49.6	9.54	64.7	7	0	0	4.66253e+07	High	1
High	Master Protein	Q99JB2	Stomatin-like protein 2, mitochondrial OS=Mus musculus OX=10090 GN=Stoml2 PE=1 SV=1	0	44.378	20	5	20	5	353	38.4	8.87	62.64	5	0	0	3.01341e+07	High	1
High	Master Protein	Q99LP6	GrpE protein homolog 1, mitochondrial OS=Mus musculus OX=10090 GN=Grpel1 PE=1 SV=1	0	44.37	49	10	31	10	217	24.3	8.38	76.36	10	0	0	8.12075e+07	High	1
High	Master Protein	P54822	Adenylosuccinate lyase OS=Mus musculus OX=10090 GN=Adsl PE=1 SV=2	0	44.352	16	6	27	6	484	54.8	7.27	97.21	6	0	0	2.4719e+07	High	1
High	Master Protein	P70460	Vasodilator-stimulated phosphoprotein OS=Mus musculus OX=10090 GN=Vasp PE=1 SV=4	0	44.342	18	6	15	6	375	39.6	8.53	50.57	6	0	0	2.33297e+07	High	1
High	Master Protein	P47740	Aldehyde dehydrogenase family 3 member A2 OS=Mus musculus OX=10090 GN=Aldh3a2 PE=1 SV=2	0	44.142	13	6	34	6	484	53.9	8.35	83.88	6	0	0	5.0185e+07	High	1
High	Master Protein	Q9Z0S1	3'(2'),5'-bisphosphate nucleotidase 1 OS=Mus musculus OX=10090 GN=Bpnt1 PE=1 SV=2	0	44.136	30	7	18	7	308	33.2	5.82	65.08	7	0	0	8.85195e+07	High	1
High	Master Protein	Q3V0I7	A kinase (PRKA) anchor protein 14 OS=Mus musculus OX=10090 GN=Akap14 PE=1 SV=1	0	44.115	21	13	29	13	536	58.2	9.77	76.52	13	0	0	8.57962e+07	High	1
High	Master Protein	Q8C0X2	Sodium/hydrogen exchanger 9B1 OS=Mus musculus OX=10090 GN=Slc9b1 PE=1 SV=1	0	43.997	15	7	19	7	565	61.9	7.25	56.19	7	0	0	1.03646e+08	High	1
High	Master Protein	P40630	Transcription factor A, mitochondrial OS=Mus musculus OX=10090 GN=Tfam PE=1 SV=2	0	43.909	31	9	31	9	243	28	9.69	49.35	9	0	0	2.20066e+08	High	1
High	Master Protein	Q9DAS2	Protein FAM166C OS=Mus musculus OX=10090 GN=Fam166c PE=2 SV=1	0	43.839	33	8	34	8	200	23.1	9.7	83.75	8	0	0	1.86675e+08	High	1
High	Master Protein	O88531	Palmitoyl-protein thioesterase 1 OS=Mus musculus OX=10090 GN=Ppt1 PE=1 SV=2	0	43.714	21	6	21	6	306	34.5	8	58.69	6	0	0	5.36725e+07	High	1
High	Master Protein	Q9QZ08	N-acetyl-D-glucosamine kinase OS=Mus musculus OX=10090 GN=Nagk PE=1 SV=3	0	43.66	24	8	50	8	343	37.2	5.73	115.94	8	0	0	2.24926e+08	High	1
High	Master Protein	Q9CRD0	OCIA domain-containing protein 1 OS=Mus musculus OX=10090 GN=Ociad1 PE=1 SV=1	0	43.588	34	7	20	7	247	27.6	7.81	44.49	7	0	0	4.58541e+07	High	1
High	Master Protein	O09035	Diazepam-binding inhibitor-like 5 OS=Mus musculus OX=10090 GN=Dbil5 PE=1 SV=1	0	43.53	33	6	25	6	87	9.9	8.57	53.91	6	0	0	1.76596e+09	High	1
High	Master Protein	O08691	Arginase-2, mitochondrial OS=Mus musculus OX=10090 GN=Arg2 PE=1 SV=1	0	43.506	23	7	19	7	354	38.9	6.58	40.47	7	0	0	3.02973e+07	High	1
High	Master Protein	Q9WU79	Proline dehydrogenase 1, mitochondrial OS=Mus musculus OX=10090 GN=Prodh PE=1 SV=2	0	43.495	15	6	6	6	599	68	8.24	21.71	6	0	0	5.4204e+06	High	1
High	Master Protein	Q9CQZ5	NADH dehydrogenase [ubiquinone] 1 alpha subcomplex subunit 6 OS=Mus musculus OX=10090 GN=Ndufa6 PE=1 SV=1	0	43.47	47	6	20	6	131	15.3	10.11	65.84	6	0	0	2.42208e+08	High	1
High	Master Protein	Q9JMA1	Ubiquitin carboxyl-terminal hydrolase 14 OS=Mus musculus OX=10090 GN=Usp14 PE=1 SV=3	0	43.449	17	7	18	6	493	56	5.24	37.91	7	0	0	4.10778e+07	High	1
High	Master Protein	P62897	Cytochrome c, somatic OS=Mus musculus OX=10090 GN=Cycs PE=1 SV=2	0	43.43	57	6	30	4	105	11.6	9.58	79.87	6	0	0	2.20853e+08	High	1
High	Master Protein	Q9DBG5	Perilipin-3 OS=Mus musculus OX=10090 GN=Plin3 PE=1 SV=1	0	43.322	24	8	24	8	437	47.2	5.62	80.5	8	0	0	5.13262e+07	High	1
High	Master Protein	Q6PFD9	Nuclear pore complex protein Nup98-Nup96 OS=Mus musculus OX=10090 GN=Nup98 PE=1 SV=2	0	43.253	5	7	15	7	1816	197.1	6.18	47.27	7	0	0	2.95883e+07	High	1
High	Master Protein	E9PXT9	Protein FAM170B OS=Mus musculus OX=10090 GN=Fam170b PE=1 SV=1	0	43.251	19	5	14	5	378	43.7	6.14	54.22	5	0	0	5.47906e+07	High	1
High	Master Protein	Q9D9G2	Phosphatidylethanolamine-binding protein 4 OS=Mus musculus OX=10090 GN=Pebp4 PE=1 SV=2	0	43.137	26	7	25	7	242	26.8	5.48	65.76	7	0	0	2.74424e+08	High	1
High	Master Protein	Q6PHU5	Sortilin OS=Mus musculus OX=10090 GN=Sort1 PE=1 SV=1	0	43.106	10	8	33	8	825	91.1	5.88	91.67	8	0	0	9.33974e+07	High	1
High	Master Protein	P12265	Beta-glucuronidase OS=Mus musculus OX=10090 GN=Gusb PE=1 SV=2	0	43.084	15	8	29	8	648	74.1	6.7	60.21	8	0	0	6.10105e+07	High	1
High	Master Protein	Q9CXI5	Mesencephalic astrocyte-derived neurotrophic factor OS=Mus musculus OX=10090 GN=Manf PE=1 SV=1	0	43.006	31	6	16	6	179	20.4	8.07	41.51	6	0	0	3.23701e+07	High	1
High	Master Protein	P46978	Dolichyl-diphosphooligosaccharide--protein glycosyltransferase subunit STT3A OS=Mus musculus OX=10090 GN=Stt3a PE=1 SV=1	0	42.97	14	10	22	10	705	80.5	8.1	50.9	10	0	0	5.7756e+07	High	1
High	Master Protein	Q9DAL7	IQ domain-containing protein F5 OS=Mus musculus OX=10090 GN=Iqcf5 PE=2 SV=1	0	42.941	47	9	32	8	148	17.8	10.61	67.78	9	0	0	1.97219e+08	High	1
High	Master Protein	Q9D5W8	Testis-expressed protein 47 OS=Mus musculus OX=10090 GN=Tex47 PE=2 SV=1	0	42.907	32	7	22	7	253	29.4	7.77	59.33	7	0	0	7.14603e+07	High	1
High	Master Protein	Q9D9X8	Sperm acrosome membrane-associated protein 3 OS=Mus musculus OX=10090 GN=Spaca3 PE=1 SV=2	0	42.881	25	5	51	5	221	25	6.87	120.62	5	0	0	4.72268e+08	High	1
High	Master Protein	Q2NL51	Glycogen synthase kinase-3 alpha OS=Mus musculus OX=10090 GN=Gsk3a PE=1 SV=2	0	42.832	23	9	39	5	490	51.6	8.81	77.86	9	0	4	6.97204e+07	High	1
High	Master Protein	Q80X53	Coiled-coil domain-containing protein 116 OS=Mus musculus OX=10090 GN=Ccdc116 PE=2 SV=1	0	42.774	13	6	18	6	541	59.8	9.29	58.14	6	0	0	8.73381e+07	High	1
High	Master Protein	Q07797	Galectin-3-binding protein OS=Mus musculus OX=10090 GN=Lgals3bp PE=1 SV=1	0	42.68	11	5	10	5	577	64.5	5.14	38.56	5	0	0	8.31163e+06	High	1
High	Master Protein	Q9QYE6	Golgin subfamily A member 5 OS=Mus musculus OX=10090 GN=Golga5 PE=1 SV=2	0	42.678	16	11	15	11	729	82.3	6.23	27.74	11	0	0	2.09898e+07	High	1
High	Master Protein	Q64435	UDP-glucuronosyltransferase 1-6 OS=Mus musculus OX=10090 GN=Ugt1a6 PE=1 SV=1	0	42.651	15	7	29	3	531	60.4	8.62	62.4	7	0	0	1.31854e+07	High	1
High	Master Protein	Q791T5	Mitochondrial carrier homolog 1 OS=Mus musculus OX=10090 GN=Mtch1 PE=1 SV=1	0	42.582	23	8	22	8	389	41.5	9.32	48.19	8	0	0	3.9525e+07	High	1
High	Master Protein	P61021	Ras-related protein Rab-5B OS=Mus musculus OX=10090 GN=Rab5b PE=1 SV=1	0	42.525	42	7	20	4	215	23.7	8.13	62	7	0	0	7.23268e+06	High	1
High	Master Protein	Q91VT4	3-oxoacyl-[acyl-carrier-protein] reductase OS=Mus musculus OX=10090 GN=Cbr4 PE=1 SV=2	0	42.488	31	7	46	7	236	25.4	9.69	136.17	7	0	0	4.00363e+08	High	1
High	Master Protein	Q8CFX1	GDH/6PGL endoplasmic bifunctional protein OS=Mus musculus OX=10090 GN=H6pd PE=1 SV=2	0	42.395	12	10	19	10	789	88.9	6.93	35.5	10	0	0	2.65987e+07	High	1
High	Master Protein	Q9R109	Ornithine decarboxylase antizyme 3 OS=Mus musculus OX=10090 GN=Oaz3 PE=1 SV=2	0	42.35	21	6	28	6	243	28.2	7.4	62.81	6	0	0	1.20481e+09	High	1
High	Master Protein	Q9Z1Q5	Chloride intracellular channel protein 1 OS=Mus musculus OX=10090 GN=Clic1 PE=1 SV=3	0	42.344	34	8	38	7	241	27	5.17	98.79	8	0	1	1.42612e+08	High	1
High	Master Protein	A6X919	Probable C-mannosyltransferase DPY19L1 OS=Mus musculus OX=10090 GN=Dpy19l1 PE=1 SV=1	0	42.206	13	9	25	8	746	84.1	9.16	57.35	9	0	2	9.73826e+07	High	1
High	Master Protein	Q8QZY1	Eukaryotic translation initiation factor 3 subunit L OS=Mus musculus OX=10090 GN=Eif3l PE=1 SV=1	0	42.176	20	11	32	11	564	66.6	6.44	72.83	11	0	0	4.13741e+07	High	1
High	Master Protein	P39054	Dynamin-2 OS=Mus musculus OX=10090 GN=Dnm2 PE=1 SV=2	0	42.152	14	12	36	12	870	98.1	7.43	61.66	12	0	0	4.46132e+07	High	1
High	Master Protein	Q9DAD0	Cilia- and flagella-associated protein 276 OS=Mus musculus OX=10090 GN=Cfap276 PE=1 SV=1	0	42.036	35	6	27	6	168	18.9	9	85.76	6	0	0	1.09691e+08	High	1
High	Master Protein	Q60692	Proteasome subunit beta type-6 OS=Mus musculus OX=10090 GN=Psmb6 PE=1 SV=3	0	42	20	5	25	5	238	25.4	5.11	67.55	5	0	0	3.7861e+08	High	1
High	Master Protein	P60335	Poly(rC)-binding protein 1 OS=Mus musculus OX=10090 GN=Pcbp1 PE=1 SV=1	0	41.991	19	5	21	3	356	37.5	7.09	65.95	5	0	2	4.80581e+07	High	1
High	Master Protein	O35435	Dihydroorotate dehydrogenase (quinone), mitochondrial OS=Mus musculus OX=10090 GN=Dhodh PE=1 SV=2	0	41.627	21	7	19	7	395	42.7	9.55	46.32	7	0	0	62676259	High	1
High	Master Protein	Q9D9D8	Dual specificity phosphatase 21 OS=Mus musculus OX=10090 GN=Dusp21 PE=1 SV=1	0	41.535	31	4	15	4	189	21.5	6.4	47.99	4	0	0	6.51614e+07	High	1
High	Master Protein	Q9CWD8	Iron-sulfur protein NUBPL OS=Mus musculus OX=10090 GN=Nubpl PE=1 SV=2	0	41.459	22	5	9	5	319	34.1	9.07	25.67	5	0	0	9.24379e+06	High	1
High	Master Protein	A6H6A4	Leucine-rich repeat and IQ domain-containing protein 4 OS=Mus musculus OX=10090 GN=Lrriq4 PE=2 SV=1	0	41.415	14	7	14	7	596	68	8.16	36	7	0	0	2.27107e+07	High	1
High	Master Protein	P22315	Ferrochelatase, mitochondrial OS=Mus musculus OX=10090 GN=Fech PE=1 SV=3	0	41.382	18	6	15	6	422	47.4	8.91	41.32	6	0	0	1.71817e+07	High	1
High	Master Protein	Q9CRA7	ATP synthase subunit s, mitochondrial OS=Mus musculus OX=10090 GN=Dmac2l PE=1 SV=1	0	41.34	29	8	47	8	200	23.3	8.06	121.65	8	0	0	3.26726e+08	High	1
High	Master Protein	Q9CYG7	Mitochondrial import receptor subunit TOM34 OS=Mus musculus OX=10090 GN=Tomm34 PE=1 SV=1	0	41.283	26	6	21	6	309	34.3	9.14	64.76	6	0	0	4.42815e+07	High	1
High	Master Protein	Q9Z2G9	Oxidoreductase HTATIP2 OS=Mus musculus OX=10090 GN=Htatip2 PE=1 SV=3	0	41.282	33	10	31	10	242	26.9	8.59	64.68	10	0	0	9.66693e+07	High	1
High	Master Protein	Q9CYN2	Signal peptidase complex subunit 2 OS=Mus musculus OX=10090 GN=Spcs2 PE=1 SV=1	0	41.282	33	8	24	8	226	25	8.57	56.26	8	0	0	8.31141e+07	High	1
High	Master Protein	P16110	Galectin-3 OS=Mus musculus OX=10090 GN=Lgals3 PE=1 SV=3	0	41.279	24	5	18	5	264	27.5	8.38	41.85	5	0	0	6.08613e+07	High	1
High	Master Protein	Q91V92	ATP-citrate synthase OS=Mus musculus OX=10090 GN=Acly PE=1 SV=1	0	41.146	15	11	22	11	1091	119.7	7.44	34.9	11	0	0	7.17653e+07	High	1
High	Master Protein	P70696	Histone H2B type 1-A OS=Mus musculus OX=10090 GN=H2bc1 PE=1 SV=3	0	41.124	41	6	44	3	127	14.2	10.29	97.59	6	0	0	109852071	High	1
High	Master Protein	O88174	Membrane cofactor protein OS=Mus musculus OX=10090 GN=Cd46 PE=1 SV=1	0	41.108	16	6	37	6	365	40.9	7.85	88.81	6	0	0	1.87112e+08	High	1
High	Master Protein	Q8C5V0	Spermatogenesis-associated protein 32 OS=Mus musculus OX=10090 GN=Spata32 PE=1 SV=1	0	41.089	28	8	19	8	334	37.2	5.63	40.67	8	0	0	4.27539e+07	High	1
High	Master Protein	Q8CIE6	Coatomer subunit alpha OS=Mus musculus OX=10090 GN=Copa PE=1 SV=2	0	41.076	9	11	33	11	1224	138.3	7.65	71.34	11	0	0	5.82303e+07	High	1
High	Master Protein	Q9Z2X1	Heterogeneous nuclear ribonucleoprotein F OS=Mus musculus OX=10090 GN=Hnrnpf PE=1 SV=3	0	41.068	21	7	35	5	415	45.7	5.49	92.06	7	0	2	9.73593e+07	High	1
High	Master Protein	Q9D379	Epoxide hydrolase 1 OS=Mus musculus OX=10090 GN=Ephx1 PE=1 SV=2	0	41.064	21	9	22	9	455	52.5	8.35	45.53	9	0	0	3.51351e+07	High	1
High	Master Protein	Q8K3A0	Iron-sulfur cluster co-chaperone protein HscB OS=Mus musculus OX=10090 GN=Hscb PE=1 SV=2	0	41.051	29	6	25	6	234	26.6	7.37	63.47	6	0	0	1.00721e+08	High	1
High	Master Protein	Q99MN9	Propionyl-CoA carboxylase beta chain, mitochondrial OS=Mus musculus OX=10090 GN=Pccb PE=1 SV=2	0	41.003	16	7	23	7	541	58.4	7.66	58.37	7	0	0	5.22445e+07	High	1
High	Master Protein	Q3UX62	Outer dynein arm-docking complex subunit 1 OS=Mus musculus OX=10090 GN=Odad1 PE=2 SV=1	0	41	14	8	23	8	658	74.1	7.25	57.93	8	0	0	4.47341e+07	High	1
High	Master Protein	Q3TUH1	Phosphatidate cytidylyltransferase, mitochondrial OS=Mus musculus OX=10090 GN=Tamm41 PE=1 SV=2	0	40.949	24	6	26	6	337	37.8	8.98	67.78	6	0	0	1.06275e+08	High	1
High	Master Protein	Q9D2F5	O(6)-methylguanine-induced apoptosis 2 OS=Mus musculus OX=10090 GN=Stpg1 PE=2 SV=1	0	40.847	23	6	18	6	341	37.5	9.95	76.35	6	0	0	5.95539e+07	High	1
High	Master Protein	Q80WJ6	ATP-binding cassette sub-family C member 12 OS=Mus musculus OX=10090 GN=Abcc12 PE=1 SV=1	0	40.846	8	7	11	7	1366	153	8.22	31.49	7	0	0	5.98021e+06	High	1
High	Master Protein	Q80W54	CAAX prenyl protease 1 homolog OS=Mus musculus OX=10090 GN=Zmpste24 PE=1 SV=2	0	40.843	19	8	17	8	475	54.7	6.95	31.3	8	0	0	3.48969e+07	High	1
High	Master Protein	Q8BLH5	Probable threonine protease PRSS50 OS=Mus musculus OX=10090 GN=Prss50 PE=1 SV=1	0	40.769	13	7	37	7	439	48.6	9.66	76.87	7	0	0	1.80533e+08	High	1
High	Master Protein	Q9R069	Basal cell adhesion molecule OS=Mus musculus OX=10090 GN=Bcam PE=1 SV=1	0	40.755	13	5	9	5	622	67.6	6.25	30.73	5	0	0	9.45836e+06	High	1
High	Master Protein	Q99JW5	Epithelial cell adhesion molecule OS=Mus musculus OX=10090 GN=Epcam PE=1 SV=1	0	40.718	23	4	7	4	315	35	5.95	28.94	4	0	0	8.69898e+06	High	1
High	Master Protein	P84084	ADP-ribosylation factor 5 OS=Mus musculus OX=10090 GN=Arf5 PE=1 SV=2	0	40.686	38	5	19	2	180	20.5	6.79	59.56	5	0	0	1.21743e+07	High	1
High	Master Protein	Q9JHI5	Isovaleryl-CoA dehydrogenase, mitochondrial OS=Mus musculus OX=10090 GN=Ivd PE=1 SV=1	0	40.657	21	9	31	9	424	46.3	8.29	61.49	9	0	0	96187334	High	1
High	Master Protein	O55042	Alpha-synuclein OS=Mus musculus OX=10090 GN=Snca PE=1 SV=2	0	40.552	35	5	15	5	140	14.5	4.77	71.37	5	0	0	4.10606e+07	High	1
High	Master Protein	P61750	ADP-ribosylation factor 4 OS=Mus musculus OX=10090 GN=Arf4 PE=1 SV=2	0	40.473	38	5	23	2	180	20.4	7.14	57.72	5	0	0	4.07849e+07	High	1
High	Master Protein	Q810Q5	Normal mucosa of esophagus-specific gene 1 protein OS=Mus musculus OX=10090 GN=Nmes1 PE=1 SV=1	0	40.452	49	6	27	6	83	9.6	9.89	82.93	6	0	0	6.99052e+08	High	1
High	Master Protein	Q9R160	Disintegrin and metalloproteinase domain-containing protein 24 OS=Mus musculus OX=10090 GN=Adam24 PE=1 SV=2	0	40.43	10	7	17	7	761	85	5.91	43.73	7	0	0	5.73965e+07	High	1
High	Master Protein	Q9CZM2	60S ribosomal protein L15 OS=Mus musculus OX=10090 GN=Rpl15 PE=1 SV=4	0	40.315	32	6	27	6	204	24.1	11.62	65.33	6	0	0	5.88556e+07	High	1
High	Master Protein	Q9QWR8	Alpha-N-acetylgalactosaminidase OS=Mus musculus OX=10090 GN=Naga PE=1 SV=2	0	40.281	23	9	28	9	415	47.2	6.44	55.49	9	0	0	7.06663e+07	High	1
High	Master Protein	Q8R534	Disintegrin and metalloproteinase domain-containing protein 1b OS=Mus musculus OX=10090 GN=Adam1b PE=1 SV=2	0	40.271	8	5	21	5	806	89.3	4.92	84.02	5	0	0	6.50882e+07	High	1
High	Master Protein	P56395	Cytochrome b5 OS=Mus musculus OX=10090 GN=Cyb5a PE=1 SV=2	0	40.243	48	5	23	5	134	15.2	5.07	76.56	5	0	0	7.4465e+07	High	1
High	Master Protein	Q60649	Caseinolytic peptidase B protein homolog OS=Mus musculus OX=10090 GN=Clpb PE=1 SV=1	0	40.237	12	7	26	7	677	76	8.51	70.68	7	0	0	4.07617e+07	High	1
High	Master Protein	P01029	Complement C4-B OS=Mus musculus OX=10090 GN=C4b PE=1 SV=3	0	40.237	6	8	18	8	1738	192.8	7.53	48.35	8	0	0	1.14215e+07	High	1
High	Master Protein	P70670	Nascent polypeptide-associated complex subunit alpha, muscle-specific form OS=Mus musculus OX=10090 GN=Naca PE=1 SV=2	0	40.145	2	3	10	3	2187	220.4	9.35	41.31	3	0	0	2.62144e+07	High	1
High	Master Protein	Q9DBS1	Transmembrane protein 43 OS=Mus musculus OX=10090 GN=Tmem43 PE=1 SV=1	0	40.125	21	7	16	7	400	44.8	7.36	32.79	7	0	0	2.81461e+07	High	1
High	Master Protein	P97364	Selenide, water dikinase 2 OS=Mus musculus OX=10090 GN=Sephs2 PE=1 SV=3	0	40.121	14	5	30	5	452	47.8	6.06	100.31	5	0	0	7.89322e+07	High	1
High	Master Protein	Q8K2C9	Very-long-chain (3R)-3-hydroxyacyl-CoA dehydratase 3 OS=Mus musculus OX=10090 GN=Hacd3 PE=1 SV=2	0	40.101	23	6	17	6	362	43.1	9.13	45.46	6	0	0	2.96979e+07	High	1
High	Master Protein	Q91ZT8	Ankyrin repeat and SOCS box protein 9 OS=Mus musculus OX=10090 GN=Asb9 PE=1 SV=2	0	40.057	28	4	15	4	290	31.6	7.56	54.39	4	0	0	3.01704e+07	High	1
High	Master Protein	Q8R2G4	Ecto-ADP-ribosyltransferase 3 OS=Mus musculus OX=10090 GN=Art3 PE=1 SV=2	0	39.988	15	7	41	7	371	42	6.02	78.17	7	0	0	165405591	High	1
High	Master Protein	Q8BWF0	Succinate-semialdehyde dehydrogenase, mitochondrial OS=Mus musculus OX=10090 GN=Aldh5a1 PE=1 SV=1	0	39.985	15	8	19	8	523	55.9	8.25	41.81	8	0	0	5.02102e+07	High	1
High	Master Protein	Q61584	RNA-binding protein FXR1 OS=Mus musculus OX=10090 GN=Fxr1 PE=1 SV=2	0	39.924	14	8	22	7	677	76.2	6.98	50.33	8	0	1	5.73584e+07	High	1
High	Master Protein	A0A1W2P7V2	GLI pathogenesis-related 1-like 3 OS=Mus musculus OX=10090 GN=Glipr1l3 PE=3 SV=1	0	39.9	17	5	23	3	236	27.2	8.78	63.34	5	0	0	3.5357e+07	High	1
High	Master Protein	Q9D263	Kunitz-type protease inhibitor 4 OS=Mus musculus OX=10090 GN=Spint4 PE=2 SV=1	0	39.844	26	4	7	4	159	18.3	9.48	24.2	4	0	0	1.4566e+07	High	1
High	Master Protein	Q5SYD0	Unconventional myosin-Id OS=Mus musculus OX=10090 GN=Myo1d PE=1 SV=1	0	39.724	12	12	27	11	1006	116	9.41	55.58	12	0	1	4.36115e+07	High	1
High	Master Protein	P63242	Eukaryotic translation initiation factor 5A-1 OS=Mus musculus OX=10090 GN=Eif5a PE=1 SV=2	0	39.706	38	6	23	6	154	16.8	5.24	49.78	6	0	0	6.2935e+07	High	1
High	Master Protein	Q14BX2	Serine protease 55 OS=Mus musculus OX=10090 GN=Prss55 PE=1 SV=2	0	39.681	19	6	24	6	321	36.1	6.29	53.89	6	0	0	7.10384e+07	High	1
High	Master Protein	Q9EQH3	Vacuolar protein sorting-associated protein 35 OS=Mus musculus OX=10090 GN=Vps35 PE=1 SV=1	0	39.599	10	7	31	7	796	91.7	5.44	78.73	7	0	0	3.52622e+07	High	1
High	Master Protein	Q9WUA2	Phenylalanine--tRNA ligase beta subunit OS=Mus musculus OX=10090 GN=Farsb PE=1 SV=2	0	39.592	17	10	35	10	589	65.7	7.12	72.55	10	0	0	6.16176e+07	High	1
High	Master Protein	P21278	Guanine nucleotide-binding protein subunit alpha-11 OS=Mus musculus OX=10090 GN=Gna11 PE=1 SV=1	0	39.522	26	10	30	6	359	42	5.97	48.45	10	0	4	1.09535e+08	High	1
High	Master Protein	B1AXB9	Testin OS=Mus musculus OX=10090 GN=Tesl1 PE=1 SV=1	0	39.467	15	7	15	7	411	46.8	8.62	41.24	7	0	0	5.5255e+07	High	1
High	Master Protein	P53395	Lipoamide acyltransferase component of branched-chain alpha-keto acid dehydrogenase complex, mitochondrial OS=Mus musculus OX=10090 GN=Dbt PE=1 SV=2	0	39.448	21	10	20	10	482	53.2	8.6	33.18	10	0	0	2.75297e+07	High	1
High	Master Protein	Q8VDC0	Probable leucine--tRNA ligase, mitochondrial OS=Mus musculus OX=10090 GN=Lars2 PE=1 SV=1	0	39.419	13	10	24	9	902	101.4	8.19	47.34	10	0	1	8.61086e+07	High	1
High	Master Protein	Q61469	Phospholipid phosphatase 1 OS=Mus musculus OX=10090 GN=Plpp1 PE=1 SV=1	0	39.411	20	3	6	3	283	31.9	7.02	31.63	3	0	0	1.1625e+07	High	1
High	Master Protein	P97449	Aminopeptidase N OS=Mus musculus OX=10090 GN=Anpep PE=1 SV=4	0	39.361	11	8	9	8	966	109.6	5.9	23.7	8	0	0	1.63611e+07	High	1
High	Master Protein	Q8K4I7	Inactive serine protease 45 OS=Mus musculus OX=10090 GN=Prss45 PE=2 SV=1	0	39.113	23	6	18	6	317	35.7	7.18	49.81	6	0	0	3.79248e+07	High	1
High	Master Protein	Q8K3K7	1-acyl-sn-glycerol-3-phosphate acyltransferase beta OS=Mus musculus OX=10090 GN=Agpat2 PE=1 SV=1	0	39.082	26	7	25	7	278	31	8.88	77.42	7	0	0	4.67776e+07	High	1
High	Master Protein	P62702	40S ribosomal protein S4, X isoform OS=Mus musculus OX=10090 GN=Rps4x PE=1 SV=2	0	39.047	30	9	41	9	263	29.6	10.15	103.97	9	0	0	1.78228e+08	High	1
High	Master Protein	P70372	ELAV-like protein 1 OS=Mus musculus OX=10090 GN=Elavl1 PE=1 SV=2	0	38.985	26	7	16	7	326	36.1	9.04	39.71	7	0	0	3.18682e+07	High	1
High	Master Protein	Q9CYW4	Haloacid dehalogenase-like hydrolase domain-containing protein 3 OS=Mus musculus OX=10090 GN=Hdhd3 PE=1 SV=1	0	38.899	24	8	29	8	251	28	6.8	65.24	8	0	0	6.8349e+07	High	1
High	Master Protein	Q9DCZ4	MICOS complex subunit Mic26 OS=Mus musculus OX=10090 GN=Apoo PE=1 SV=2	0	38.77	39	6	27	6	198	22.6	9.25	65.8	6	0	0	3.21482e+08	High	1
High	Master Protein	Q921M4	Golgin subfamily A member 2 OS=Mus musculus OX=10090 GN=Golga2 PE=1 SV=3	0	38.742	9	8	19	8	999	113.2	5	46.96	8	0	0	1.45929e+07	High	1
High	Master Protein	Q62523	Zyxin OS=Mus musculus OX=10090 GN=Zyx PE=1 SV=2	0	38.651	11	5	14	5	564	60.5	6.4	53.41	5	0	0	1.80045e+07	High	1
High	Master Protein	Q5M8S2	Serine protease 46 OS=Mus musculus OX=10090 GN=Prss46 PE=1 SV=2	0	38.643	18	5	36	5	314	35.2	8.66	92.05	5	0	0	876178463	High	1
High	Master Protein	Q8K3V1	Spermatogenesis-associated protein 4 OS=Mus musculus OX=10090 GN=Spata4 PE=1 SV=1	0	38.643	14	5	11	5	295	33.6	9.6	37.23	5	0	0	1.24859e+07	High	1
High	Master Protein	O89051	Integral membrane protein 2B OS=Mus musculus OX=10090 GN=Itm2b PE=1 SV=1	0	38.63	25	5	14	5	266	30.2	5.3	49.91	5	0	0	7.71447e+07	High	1
High	Master Protein	Q8BVE3	V-type proton ATPase subunit H OS=Mus musculus OX=10090 GN=Atp6v1h PE=1 SV=1	0	38.516	16	8	43	8	483	55.8	6.61	90.38	8	0	0	7.74016e+08	High	1
High	Master Protein	Q9WV32	Actin-related protein 2/3 complex subunit 1B OS=Mus musculus OX=10090 GN=Arpc1b PE=1 SV=4	0	38.445	19	7	30	7	372	41	8.35	74.88	7	0	0	1.20441e+08	High	1
High	Master Protein	Q9D0F3	Protein ERGIC-53 OS=Mus musculus OX=10090 GN=Lman1 PE=1 SV=1	0	38.404	17	7	19	7	517	57.8	6.34	44.18	7	0	0	5.41004e+07	High	1
High	Master Protein	Q9CQC3	Cilia- and flagella-associated protein 95 OS=Mus musculus OX=10090 GN=Cfap95 PE=2 SV=1	0	38.37	35	7	13	7	228	26.6	6.54	39.06	7	0	0	4.38686e+07	High	1
High	Master Protein	Q61335	B-cell receptor-associated protein 31 OS=Mus musculus OX=10090 GN=Bcap31 PE=1 SV=4	0	38.348	29	5	7	5	245	27.9	8.7	30.13	5	0	0	9.50185e+06	High	1
High	Master Protein	Q9QUI0	Transforming protein RhoA OS=Mus musculus OX=10090 GN=Rhoa PE=1 SV=1	0	38.345	39	7	29	4	193	21.8	6.1	67.24	7	0	2	5.76734e+07	High	1
High	Master Protein	Q9D8B4	NADH dehydrogenase [ubiquinone] 1 alpha subcomplex subunit 11 OS=Mus musculus OX=10090 GN=Ndufa11 PE=1 SV=2	0	38.324	38	4	14	4	141	15	8.35	57.94	4	0	0	4.52325e+07	High	1
High	Master Protein	Q91YW3	DnaJ homolog subfamily C member 3 OS=Mus musculus OX=10090 GN=Dnajc3 PE=1 SV=1	0	38.225	18	8	23	8	504	57.4	5.85	48.52	8	0	0	3.42581e+07	High	1
High	Master Protein	P06728	Apolipoprotein A-IV OS=Mus musculus OX=10090 GN=Apoa4 PE=1 SV=3	0	38.193	25	8	14	8	395	45	5.47	30.94	8	0	0	1.45689e+07	High	1
High	Master Protein	E9Q963	Armadillo-like helical domain-containing 1 OS=Mus musculus OX=10090 GN=Armh1 PE=1 SV=1	0	38.08	21	8	25	8	441	49.2	5.78	56.24	8	0	0	4.68628e+07	High	1
High	Master Protein	Q9EQ06	Estradiol 17-beta-dehydrogenase 11 OS=Mus musculus OX=10090 GN=Hsd17b11 PE=1 SV=1	0	38.059	30	7	20	7	298	32.9	8.66	45.72	7	0	0	5.64671e+07	High	1
High	Master Protein	Q8VDQ1	Prostaglandin reductase 2 OS=Mus musculus OX=10090 GN=Ptgr2 PE=1 SV=2	0	37.917	27	8	28	8	351	38	5.41	76.36	8	0	0	7.78413e+07	High	1
High	Master Protein	Q9DC23	DnaJ homolog subfamily C member 10 OS=Mus musculus OX=10090 GN=Dnajc10 PE=1 SV=2	0	37.885	12	10	32	10	793	90.5	6.96	69.36	10	0	0	8.78652e+07	High	1
High	Master Protein	P16460	Argininosuccinate synthase OS=Mus musculus OX=10090 GN=Ass1 PE=1 SV=1	0	37.85	22	7	11	7	412	46.6	8.22	22.5	7	0	0	4.78374e+06	High	1
High	Master Protein	Q9QYC0	Alpha-adducin OS=Mus musculus OX=10090 GN=Add1 PE=1 SV=2	0	37.84	10	7	18	6	735	80.6	5.9	48.48	7	0	1	3.49954e+07	High	1
High	Master Protein	Q9Z0L8	Gamma-glutamyl hydrolase OS=Mus musculus OX=10090 GN=Ggh PE=1 SV=2	0	37.839	25	6	18	6	317	35.4	7.5	46.9	6	0	0	30927143	High	1
High	Master Protein	G5E895	Aldo-keto reductase family 1, member B10 (aldose reductase) OS=Mus musculus OX=10090 GN=Akr1b10 PE=1 SV=1	0	37.764	18	7	42	2	316	35.8	7.28	77.62	7	0	1	8.25232e+06	High	1
High	Master Protein	Q6NZJ6	Eukaryotic translation initiation factor 4 gamma 1 OS=Mus musculus OX=10090 GN=Eif4g1 PE=1 SV=1	0	37.757	5	8	18	7	1600	176	5.4	29	8	0	1	1.97243e+07	High	1
High	Master Protein	Q80W32	Dynein regulatory complex protein 9 OS=Mus musculus OX=10090 GN=Iqcg PE=1 SV=1	0	37.741	21	10	25	9	419	49.1	5.73	54.03	10	0	1	1.66948e+08	High	1
High	Master Protein	Q91ZR1	Ras-related protein Rab-4B OS=Mus musculus OX=10090 GN=Rab4b PE=1 SV=2	0	37.699	41	8	19	7	213	23.6	6.06	41.83	8	0	0	1.9082e+07	High	1
High	Master Protein	Q7TMK9	Heterogeneous nuclear ribonucleoprotein Q OS=Mus musculus OX=10090 GN=Syncrip PE=1 SV=2	0	37.616	13	8	22	5	623	69.6	8.59	39.09	8	0	2	3.59133e+07	High	1
High	Master Protein	P20060	Beta-hexosaminidase subunit beta OS=Mus musculus OX=10090 GN=Hexb PE=1 SV=2	0	37.582	15	10	22	10	536	61.1	8.12	55.88	10	0	0	5.88928e+07	High	1
High	Master Protein	P29391	Ferritin light chain 1 OS=Mus musculus OX=10090 GN=Ftl1 PE=1 SV=2	0	37.538	33	4	18	4	183	20.8	6	72.81	4	0	0	6.54208e+07	High	1
High	Master Protein	Q91YH6	V-type proton ATPase subunit B, kidney isoform OS=Mus musculus OX=10090 GN=Atp6v1b1 PE=1 SV=1	0	37.53	10	4	23	1	513	56.8	5.34	69.37	4	0	0	8605094	High	1
High	Master Protein	P55096	ATP-binding cassette sub-family D member 3 OS=Mus musculus OX=10090 GN=Abcd3 PE=1 SV=2	0	37.48	12	9	20	9	659	75.4	9.26	46.89	9	0	0	5.33832e+07	High	1
High	Master Protein	Q60739	BAG family molecular chaperone regulator 1 OS=Mus musculus OX=10090 GN=Bag1 PE=1 SV=3	0	37.436	21	9	24	9	355	39.7	8.46	53.79	9	0	0	5.25867e+07	High	1
High	Master Protein	P45952	Medium-chain specific acyl-CoA dehydrogenase, mitochondrial OS=Mus musculus OX=10090 GN=Acadm PE=1 SV=1	0	37.404	19	9	30	9	421	46.5	8.37	66.63	9	0	0	6.86468e+07	High	1
High	Master Protein	P62880	Guanine nucleotide-binding protein G(I)/G(S)/G(T) subunit beta-2 OS=Mus musculus OX=10090 GN=Gnb2 PE=1 SV=3	0	37.309	19	5	27	2	340	37.3	6	62.79	5	0	0	1.84615e+07	High	1
High	Master Protein	Q9CQ84	Ubiquitin-like protein 4B OS=Mus musculus OX=10090 GN=Ubl4b PE=2 SV=1	0	37.306	22	3	15	3	188	20.5	5.01	42.63	3	0	0	5.12156e+07	High	1
High	Master Protein	Q9JHU4	Cytoplasmic dynein 1 heavy chain 1 OS=Mus musculus OX=10090 GN=Dync1h1 PE=1 SV=2	0	37.204	2	9	18	9	4644	531.7	6.42	36.93	9	0	0	1.28088e+07	High	1
High	Master Protein	Q9EP89	Serine beta-lactamase-like protein LACTB, mitochondrial OS=Mus musculus OX=10090 GN=Lactb PE=1 SV=1	0	37.154	13	7	23	7	551	60.7	8.9	55.14	7	0	0	4.85578e+07	High	1
High	Master Protein	Q9D554	Splicing factor 3A subunit 3 OS=Mus musculus OX=10090 GN=Sf3a3 PE=1 SV=2	0	37.153	17	7	16	7	501	58.8	5.34	47.57	7	0	0	2.41211e+07	High	1
High	Master Protein	P57759	Endoplasmic reticulum resident protein 29 OS=Mus musculus OX=10090 GN=Erp29 PE=1 SV=2	0	37.12	23	8	43	8	262	28.8	6.15	92.79	8	0	0	1.24029e+08	High	1
High	Master Protein	P50396	Rab GDP dissociation inhibitor alpha OS=Mus musculus OX=10090 GN=Gdi1 PE=1 SV=3	0	37.08	15	7	31	2	447	50.5	5.08	66.72	7	0	0	894764	High	1
High	Master Protein	Q8R0C3	Testis anion transporter 1 OS=Mus musculus OX=10090 GN=Slc26a8 PE=2 SV=2	0	37.057	9	8	15	8	999	112.9	5.47	32.78	8	0	0	2.71764e+07	High	1
High	Master Protein	Q99P72	Reticulon-4 OS=Mus musculus OX=10090 GN=Rtn4 PE=1 SV=2	0	37.057	6	4	13	4	1162	126.5	4.54	47.3	4	0	0	5.3645e+07	High	1
High	Master Protein	Q9WUL7	ADP-ribosylation factor-like protein 3 OS=Mus musculus OX=10090 GN=Arl3 PE=1 SV=1	0	37.05	35	4	15	4	182	20.5	7.24	57.59	4	0	0	2.9154e+07	High	1
High	Master Protein	P83940	Elongin-C OS=Mus musculus OX=10090 GN=Eloc PE=1 SV=1	0	37.046	54	6	12	6	112	12.5	4.78	23.93	6	0	0	1.46334e+07	High	1
High	Master Protein	Q8BZ09	Mitochondrial 2-oxodicarboxylate carrier OS=Mus musculus OX=10090 GN=Slc25a21 PE=1 SV=1	0	37.001	30	11	30	11	298	33.2	9.72	68.35	11	0	0	1.14028e+08	High	1
High	Master Protein	Q61133	Glutathione S-transferase theta-2 OS=Mus musculus OX=10090 GN=Gstt2 PE=1 SV=4	0	36.866	25	5	15	4	244	27.6	7.55	41.06	5	0	0	1.67154e+07	High	1
High	Master Protein	Q80XN0	D-beta-hydroxybutyrate dehydrogenase, mitochondrial OS=Mus musculus OX=10090 GN=Bdh1 PE=1 SV=2	0	36.864	20	6	18	6	343	38.3	9.01	52.83	6	0	0	9.52477e+07	High	1
High	Master Protein	P57716	Nicastrin OS=Mus musculus OX=10090 GN=Ncstn PE=1 SV=3	0	36.843	10	9	54	9	708	78.4	6.09	122.8	9	0	0	1.83392e+08	High	1
High	Master Protein	Q9WVJ3	Carboxypeptidase Q OS=Mus musculus OX=10090 GN=Cpq PE=1 SV=1	0	36.822	21	6	25	6	470	51.8	6.21	65.74	6	0	0	1.59367e+08	High	1
High	Master Protein	P53657	Pyruvate kinase PKLR OS=Mus musculus OX=10090 GN=Pklr PE=1 SV=1	0	36.783	11	6	23	4	574	62.3	7.09	57.78	6	0	0	39268856	High	1
High	Master Protein	Q9DAV9	Trimeric intracellular cation channel type B OS=Mus musculus OX=10090 GN=Tmem38b PE=1 SV=1	0	36.754	21	4	15	4	292	32.6	9.11	52.62	4	0	0	4.00169e+07	High	1
High	Master Protein	Q9CPZ3	Uncharacterized protein C1orf185 homolog OS=Mus musculus OX=10090 PE=2 SV=1	0	36.714	25	7	11	7	230	25.7	6.13	34.75	7	0	0	5.59959e+07	High	1
High	Master Protein	A9Q751	Cilia- and flagella-associated protein 221 OS=Mus musculus OX=10090 GN=Cfap221 PE=1 SV=1	0	36.663	9	7	16	7	836	96.9	8.53	43.84	7	0	0	1.79645e+07	High	1
High	Master Protein	Q3U0B3	Dehydrogenase/reductase SDR family member 11 OS=Mus musculus OX=10090 GN=Dhrs11 PE=1 SV=1	0	36.605	28	6	27	6	260	28.3	6.34	69.64	6	0	0	6.95559e+07	High	1
High	Master Protein	Q9QX60	Deoxyguanosine kinase, mitochondrial OS=Mus musculus OX=10090 GN=Dguok PE=1 SV=3	0	36.594	25	5	12	5	277	32.3	7.66	32.83	5	0	0	3.20233e+07	High	1
High	Master Protein	P59096	StAR-related lipid transfer protein 6 OS=Mus musculus OX=10090 GN=Stard6 PE=2 SV=1	0	36.546	27	5	13	5	233	26.2	9.6	32.86	5	0	0	3.50506e+07	High	1
High	Master Protein	P07759	Serine protease inhibitor A3K OS=Mus musculus OX=10090 GN=Serpina3k PE=1 SV=2	0	36.524	8	5	13	3	418	46.9	5.16	34.24	5	0	3	3.73684e+07	High	1
High	Master Protein	Q61578	NADPH:adrenodoxin oxidoreductase, mitochondrial OS=Mus musculus OX=10090 GN=Fdxr PE=1 SV=1	0	36.486	26	11	25	11	494	54.2	8.66	46.26	11	0	0	4.68978e+07	High	1
High	Master Protein	P23780	Beta-galactosidase OS=Mus musculus OX=10090 GN=Glb1 PE=1 SV=1	0	36.452	13	7	21	6	647	73.1	7.47	41.88	7	0	0	1.67489e+07	High	1
High	Master Protein	Q8BGQ7	Alanine--tRNA ligase, cytoplasmic OS=Mus musculus OX=10090 GN=Aars1 PE=1 SV=1	0	36.447	12	10	27	10	968	106.8	5.67	47.67	10	0	0	5.36248e+07	High	1
High	Master Protein	O70451	Monocarboxylate transporter 2 OS=Mus musculus OX=10090 GN=Slc16a7 PE=1 SV=1	0	36.326	10	5	34	5	484	52.6	9.31	88.15	5	0	0	1.12754e+09	High	1
High	Master Protein	Q9DCV4	Regulator of microtubule dynamics protein 1 OS=Mus musculus OX=10090 GN=Rmdn1 PE=1 SV=2	0	36.313	28	10	45	10	305	35	8.7	77.76	10	0	0	1.41979e+08	High	1
High	Master Protein	P43276	Histone H1.5 OS=Mus musculus OX=10090 GN=H1-5 PE=1 SV=2	0	36.266	23	6	11	4	223	22.6	10.92	29.34	6	0	0	3.48316e+07	High	1
High	Master Protein	Q497K5	Arrestin domain-containing protein 5 OS=Mus musculus OX=10090 GN=Arrdc5 PE=2 SV=1	0	36.253	20	6	12	6	325	36.8	7.83	30.43	6	0	0	3.93688e+07	High	1
High	Master Protein	Q80V42	Carboxypeptidase M OS=Mus musculus OX=10090 GN=Cpm PE=1 SV=2	0	36.205	18	6	15	6	443	50.5	7.78	42.66	6	0	0	1.61794e+07	High	1
High	Master Protein	Q8C5R5	Expressed sequence BB014433 OS=Mus musculus OX=10090 GN=BB014433 PE=2 SV=1	0	36.16	15	7	14	7	389	40.4	8.53	43.22	7	0	0	5.86094e+07	High	1
High	Master Protein	Q99NB9	Splicing factor 3B subunit 1 OS=Mus musculus OX=10090 GN=Sf3b1 PE=1 SV=1	0	36.107	7	9	24	9	1304	145.7	7.09	37.8	9	0	0	3.79769e+07	High	1
High	Master Protein	Q5XF90	Probable cation-transporting ATPase 13A4 OS=Mus musculus OX=10090 GN=Atp13a4 PE=1 SV=1	0	36.044	9	9	13	9	1193	132.7	7.75	26.96	9	0	0	6.99188e+06	High	1
High	Master Protein	Q5BN45	Piercer of microtubule wall 1 protein OS=Mus musculus OX=10090 GN=Pierce1 PE=2 SV=1	0	36.029	46	4	11	4	167	18.8	6.64	37.06	4	0	0	3.52933e+07	High	1
High	Master Protein	P03911	NADH-ubiquinone oxidoreductase chain 4 OS=Mus musculus OX=10090 GN=Mtnd4 PE=1 SV=1	0	36.021	10	4	17	4	459	51.8	9.38	47.2	4	0	0	4.69108e+07	High	1
High	Master Protein	P30681	High mobility group protein B2 OS=Mus musculus OX=10090 GN=Hmgb2 PE=1 SV=3	0	35.96	29	6	25	5	210	24.1	7.31	51.19	6	0	0	5.59414e+07	High	1
High	Master Protein	Q7TQI3	Ubiquitin thioesterase OTUB1 OS=Mus musculus OX=10090 GN=Otub1 PE=1 SV=2	0	35.925	29	6	16	6	271	31.3	4.94	46.78	6	0	0	2.30024e+07	High	1
High	Master Protein	P68040	Receptor of activated protein C kinase 1 OS=Mus musculus OX=10090 GN=Rack1 PE=1 SV=3	0	35.905	23	8	28	8	317	35.1	7.69	77.88	8	0	0	9.79878e+07	High	1
High	Master Protein	Q9R099	Transducin beta-like protein 2 OS=Mus musculus OX=10090 GN=Tbl2 PE=1 SV=2	0	35.887	21	8	25	8	442	49.6	9.04	69.43	8	0	0	5.45038e+07	High	1
High	Master Protein	Q5SWU9	Acetyl-CoA carboxylase 1 OS=Mus musculus OX=10090 GN=Acaca PE=1 SV=1	0	35.883	5	10	20	10	2345	265.1	6.39	31	10	0	0	1.21372e+07	High	1
High	Master Protein	Q5IRJ6	Zinc transporter 9 OS=Mus musculus OX=10090 GN=Slc30a9 PE=1 SV=2	0	35.876	16	8	28	8	567	62.8	8.69	59.47	8	0	0	3.46952e+07	High	1
High	Master Protein	Q9DAC0	CKLF-like MARVEL transmembrane domain-containing protein 2B OS=Mus musculus OX=10090 GN=Cmtm2b PE=2 SV=1	0	35.868	11	5	26	5	210	24.4	9.54	67.54	5	0	0	1.248e+08	High	1
High	Master Protein	Q9DA60	Testis-expressed protein 44 OS=Mus musculus OX=10090 GN=Tex44 PE=2 SV=2	0	35.707	16	6	21	6	530	56.5	4.4	48.95	6	0	0	250381358	High	1
High	Master Protein	O35737	Heterogeneous nuclear ribonucleoprotein H OS=Mus musculus OX=10090 GN=Hnrnph1 PE=1 SV=3	0	35.702	16	6	28	2	449	49.2	6.3	80.16	6	0	2	4.4527e+07	High	1
High	Master Protein	A0A571BEG0	Maestro heat-like repeat family member 5 OS=Mus musculus OX=10090 GN=Mroh5 PE=4 SV=1	0	35.666	5	5	10	5	1293	146.8	7.42	22.17	5	0	0	3.08487e+06	High	1
High	Master Protein	P54116	Stomatin OS=Mus musculus OX=10090 GN=Stom PE=1 SV=3	0	35.658	30	6	16	6	284	31.4	6.93	41.63	6	0	0	6.76762e+07	High	1
High	Master Protein	Q99KP6	Pre-mRNA-processing factor 19 OS=Mus musculus OX=10090 GN=Prpf19 PE=1 SV=1	0	35.559	18	7	24	7	504	55.2	6.61	58.32	7	0	0	7.61307e+07	High	1
High	Master Protein	Q8C0S4	Tetratricopeptide repeat protein 21A OS=Mus musculus OX=10090 GN=Ttc21a PE=1 SV=2	0	35.518	9	11	14	11	1314	148.5	6.81	21.49	11	0	0	3.48413e+07	High	1
High	Master Protein	Q9D9K8	IQ domain-containing protein F1 OS=Mus musculus OX=10090 GN=Iqcf1 PE=1 SV=1	0	35.518	29	5	14	4	182	21.4	9.79	30.52	5	0	0	2.78106e+07	High	1
High	Master Protein	Q9D4C6	LRP2-binding protein OS=Mus musculus OX=10090 GN=Lrp2bp PE=2 SV=1	0	35.476	16	4	16	4	346	39.7	7.27	44.42	4	0	0	1.65131e+07	High	1
High	Master Protein	P43024	Cytochrome c oxidase subunit 6A1, mitochondrial OS=Mus musculus OX=10090 GN=Cox6a1 PE=1 SV=2	0	35.435	42	3	14	3	111	12.3	9.98	60.26	3	0	0	1.22817e+08	High	1
High	Master Protein	Q9QZ29	Immunoglobulin-binding protein 1b OS=Mus musculus OX=10090 GN=Igbp1b PE=1 SV=1	0	35.376	24	7	26	7	343	39.2	4.98	59.23	7	0	0	8.3245e+07	High	1
High	Master Protein	Q9ET30	Transmembrane 9 superfamily member 3 OS=Mus musculus OX=10090 GN=Tm9sf3 PE=1 SV=1	0	35.359	14	8	27	8	587	67.5	7.21	64.08	8	0	0	9.4906e+07	High	1
High	Master Protein	Q80VQ1	Leucine-rich repeat-containing protein 1 OS=Mus musculus OX=10090 GN=Lrrc1 PE=1 SV=2	0	35.28	13	5	13	4	524	59.4	5.16	41.45	5	0	1	1.43742e+07	High	1
High	Master Protein	P68510	14-3-3 protein eta OS=Mus musculus OX=10090 GN=Ywhah PE=1 SV=2	0	35.235	20	6	60	1	246	28.2	4.89	135.17	6	0	0	6.05591e+06	High	1
High	Master Protein	P61620	Protein transport protein Sec61 subunit alpha isoform 1 OS=Mus musculus OX=10090 GN=Sec61a1 PE=1 SV=2	0	35.227	17	8	28	8	476	52.2	8.06	54.88	8	0	0	1.07541e+08	High	1
High	Master Protein	Q7TNU7	LETM1 domain-containing protein LETM2, mitochondrial OS=Mus musculus OX=10090 GN=Letm2 PE=1 SV=1	0	35.224	20	7	10	7	480	54.4	9.63	25.78	7	0	0	7.23738e+06	High	1
High	Master Protein	Q9Z1N5	Spliceosome RNA helicase Ddx39b OS=Mus musculus OX=10090 GN=Ddx39b PE=1 SV=1	0	35.205	16	8	37	2	428	49	5.67	69.19	8	0	6	1.41133e+08	High	1
High	Master Protein	Q9CPQ8	ATP synthase subunit g, mitochondrial OS=Mus musculus OX=10090 GN=Atp5mg PE=1 SV=1	0	35.139	23	2	10	2	103	11.4	9.74	37.13	2	0	0	1.14252e+08	High	1
High	Master Protein	Q3TZZ7	Extended synaptotagmin-2 OS=Mus musculus OX=10090 GN=Esyt2 PE=1 SV=1	0	35.132	8	6	17	6	845	94.1	7.75	48.85	6	0	0	2.67348e+07	High	1
High	Master Protein	Q8R332	Nucleoporin p58/p45 OS=Mus musculus OX=10090 GN=Nup58 PE=1 SV=1	0	35.096	12	7	25	7	587	59.4	9.29	49.17	7	0	0	4.83841e+07	High	1
High	Master Protein	Q9D7B6	Isobutyryl-CoA dehydrogenase, mitochondrial OS=Mus musculus OX=10090 GN=Acad8 PE=1 SV=2	0	35.08	27	9	24	9	413	45	8.13	44.14	9	0	0	7.67154e+07	High	1
High	Master Protein	P10810	Monocyte differentiation antigen CD14 OS=Mus musculus OX=10090 GN=Cd14 PE=1 SV=1	0	35.045	22	7	23	7	366	39.2	5.21	53.4	7	0	0	3.58613e+07	High	1
High	Master Protein	O55135	Eukaryotic translation initiation factor 6 OS=Mus musculus OX=10090 GN=Eif6 PE=1 SV=2	0	34.935	22	4	19	4	245	26.5	4.74	80.99	4	0	0	4.11931e+07	High	1
High	Master Protein	P21765	Epididymal secretory glutathione peroxidase OS=Mus musculus OX=10090 GN=Gpx5 PE=2 SV=3	0	34.882	26	5	22	4	221	25.4	8.38	54.1	5	0	2	9.17604e+07	High	1
High	Master Protein	O88746	Target of Myb1 membrane trafficking protein OS=Mus musculus OX=10090 GN=Tom1 PE=1 SV=1	0	34.813	18	7	25	7	492	54.3	4.94	60.64	7	0	0	6.26677e+07	High	1
High	Master Protein	E9Q9G1	Nudix (nucleoside diphosphate-linked moiety X)-type motif 16-like 2 OS=Mus musculus OX=10090 GN=Nudt16l2 PE=4 SV=1	0	34.801	42	7	23	6	206	22.5	6.21	39.34	7	0	1	3.7168e+07	High	1
High	Master Protein	Q8BVR0	Barrier-to-autointegration factor-like protein OS=Mus musculus OX=10090 GN=Banf2 PE=1 SV=1	0	34.788	47	5	11	5	90	10.3	5.41	29.38	5	0	0	3.83513e+07	High	1
High	Master Protein	Q80V03	Uncharacterized aarF domain-containing protein kinase 5 OS=Mus musculus OX=10090 GN=Adck5 PE=2 SV=2	0	34.742	11	4	10	4	582	66.6	8.76	26.05	4	0	0	9.49318e+06	High	1
High	Master Protein	Q5XPI3	E3 ubiquitin-protein ligase RNF123 OS=Mus musculus OX=10090 GN=Rnf123 PE=1 SV=1	0	34.734	10	13	28	13	1314	148.6	6.7	47.76	13	0	0	3.22816e+07	High	1
High	Master Protein	P11672	Neutrophil gelatinase-associated lipocalin OS=Mus musculus OX=10090 GN=Lcn2 PE=1 SV=1	0	34.729	32	6	15	6	200	22.9	8.81	36.69	6	0	0	9.81484e+07	High	1
High	Master Protein	Q8C7X2	ER membrane protein complex subunit 1 OS=Mus musculus OX=10090 GN=Emc1 PE=1 SV=1	0	34.453	9	6	15	6	997	111.5	7.43	33.63	6	0	0	1.22853e+07	High	1
High	Master Protein	Q9D8Y0	EF-hand domain-containing protein D2 OS=Mus musculus OX=10090 GN=Efhd2 PE=1 SV=1	0	34.409	26	7	25	7	240	26.8	5.06	42.86	7	0	0	3.95197e+07	High	1
High	Master Protein	Q9CR21	Acyl carrier protein, mitochondrial OS=Mus musculus OX=10090 GN=Ndufab1 PE=1 SV=1	0	34.409	21	3	18	3	156	17.4	5.21	55.51	3	0	0	1.07607e+08	High	1
High	Master Protein	Q9QUJ7	Long-chain-fatty-acid--CoA ligase 4 OS=Mus musculus OX=10090 GN=Acsl4 PE=1 SV=2	0	34.405	9	6	14	5	711	79	8.28	32.95	6	0	0	5.08307e+07	High	1
High	Master Protein	P35550	rRNA 2'-O-methyltransferase fibrillarin OS=Mus musculus OX=10090 GN=Fbl PE=1 SV=2	0	34.396	23	6	15	4	327	34.3	10.24	49.99	6	0	2	2.87833e+07	High	1
High	Master Protein	Q8VCS3	Glycosaminoglycan xylosylkinase OS=Mus musculus OX=10090 GN=Fam20b PE=1 SV=1	0	34.375	16	6	29	6	409	46.6	6.95	65.76	6	0	0	5.8088e+07	High	1
High	Master Protein	A2AE20	Sperm acrosome-associated protein 5 OS=Mus musculus OX=10090 GN=Spaca5 PE=1 SV=1	0	34.256	25	4	17	4	160	18	6	46.08	4	0	0	264746778	High	1
High	Master Protein	P07744	Keratin, type II cytoskeletal 4 OS=Mus musculus OX=10090 GN=Krt4 PE=1 SV=2	0	34.152	9	7	22	1	525	56.2	8.15	52.46	7	0	0	735381	High	1
High	Master Protein	Q62318	Transcription intermediary factor 1-beta OS=Mus musculus OX=10090 GN=Trim28 PE=1 SV=3	0	34.118	6	6	25	6	834	88.8	5.77	72.1	6	0	0	4.70017e+07	High	1
High	Master Protein	Q61990	Poly(rC)-binding protein 2 OS=Mus musculus OX=10090 GN=Pcbp2 PE=1 SV=1	0	34.109	15	4	15	2	362	38.2	6.79	45.31	4	0	0	2.82013e+07	High	1
High	Master Protein	Q8JZU2	Tricarboxylate transport protein, mitochondrial OS=Mus musculus OX=10090 GN=Slc25a1 PE=1 SV=1	0	34.106	15	5	21	5	311	33.9	9.89	53.19	5	0	0	1.12627e+08	High	1
High	Master Protein	P97429	Annexin A4 OS=Mus musculus OX=10090 GN=Anxa4 PE=1 SV=4	0	34.101	20	5	10	5	319	35.9	5.57	26.08	5	0	0	9.79271e+06	High	1
High	Master Protein	Q8R016	Bleomycin hydrolase OS=Mus musculus OX=10090 GN=Blmh PE=1 SV=1	0	34.072	20	6	17	6	455	52.5	6.48	35.99	6	0	0	8.83661e+07	High	1
High	Master Protein	Q8JZQ9	Eukaryotic translation initiation factor 3 subunit B OS=Mus musculus OX=10090 GN=Eif3b PE=1 SV=1	0	34.001	8	5	18	5	803	91.3	5.02	48.17	5	0	0	1.08512e+07	High	1
High	Master Protein	Q62418	Drebrin-like protein OS=Mus musculus OX=10090 GN=Dbnl PE=1 SV=2	0	33.959	18	6	9	6	436	48.7	4.92	25.1	6	0	0	6.61966e+06	High	1
High	Master Protein	Q9D3D9	ATP synthase subunit delta, mitochondrial OS=Mus musculus OX=10090 GN=Atp5f1d PE=1 SV=1	0	33.937	38	3	24	3	168	17.6	5.08	77.89	3	0	0	695196864	High	1
High	Master Protein	Q3UGR5	Haloacid dehalogenase-like hydrolase domain-containing protein 2 OS=Mus musculus OX=10090 GN=Hdhd2 PE=1 SV=2	0	33.927	30	4	12	4	259	28.7	6.05	42.59	4	0	0	8.03675e+07	High	1
High	Master Protein	Q80ZN9	Cytochrome c oxidase subunit 6B2 OS=Mus musculus OX=10090 GN=Cox6b2 PE=1 SV=1	0	33.918	57	6	35	6	88	10.5	9.74	72.53	6	0	0	2.60989e+08	High	1
High	Master Protein	O54887	Testis-specific serine kinase substrate OS=Mus musculus OX=10090 GN=Tsks PE=1 SV=4	0	33.893	15	9	33	9	585	63.5	6.49	71.06	9	0	0	4.58265e+07	High	1
High	Master Protein	Q9DAG5	Protein STPG4 OS=Mus musculus OX=10090 GN=Stpg4 PE=1 SV=1	0	33.828	27	5	11	5	247	27.6	9.47	19.25	5	0	0	2.26859e+07	High	1
High	Master Protein	Q8BTH8	Casein kinase I isoform gamma-1 OS=Mus musculus OX=10090 GN=Csnk1g1 PE=1 SV=2	0	33.795	12	5	18	1	459	52.7	9.01	42.02	5	0	0	369652	High	1
High	Master Protein	P20108	Thioredoxin-dependent peroxide reductase, mitochondrial OS=Mus musculus OX=10090 GN=Prdx3 PE=1 SV=1	0	33.753	24	6	32	6	257	28.1	7.58	76.69	6	0	0	2.11028e+08	High	1
High	Master Protein	Q9WVK4	EH domain-containing protein 1 OS=Mus musculus OX=10090 GN=Ehd1 PE=1 SV=1	0	33.695	16	8	18	7	534	60.6	6.83	33.49	8	0	1	2.32758e+07	High	1
High	Master Protein	P60766	Cell division control protein 42 homolog OS=Mus musculus OX=10090 GN=Cdc42 PE=1 SV=2	0	33.652	32	5	23	4	191	21.2	6.55	50.85	5	0	0	6.54431e+07	High	1
High	Master Protein	Q9D9I1	Testis-expressed protein 43 OS=Mus musculus OX=10090 GN=Tex43 PE=1 SV=2	0	33.599	43	5	12	5	141	16.3	7.4	31.64	5	0	0	102508347	High	1
High	Master Protein	Q9CQ07	Leucine-rich repeat-containing protein 18 OS=Mus musculus OX=10090 GN=Lrrc18 PE=2 SV=1	0	33.59	25	6	16	6	262	29.5	9.67	47.5	6	0	0	5.83754e+07	High	1
High	Master Protein	Q9WUQ2	Prolactin regulatory element-binding protein OS=Mus musculus OX=10090 GN=Preb PE=1 SV=1	0	33.502	23	7	12	7	417	45.4	8.76	30.12	7	0	0	1.50177e+07	High	1
High	Master Protein	P27659	60S ribosomal protein L3 OS=Mus musculus OX=10090 GN=Rpl3 PE=1 SV=3	0	33.48	28	9	18	9	403	46.1	10.21	37.45	9	0	0	6.19495e+07	High	1
High	Master Protein	O89112	Glutathione S-transferase LANCL1 OS=Mus musculus OX=10090 GN=Lancl1 PE=1 SV=1	0	33.464	23	8	20	8	399	45.3	7.77	32.41	8	0	0	4.11343e+07	High	1
High	Master Protein	Q505F5	Leucine-rich repeat-containing protein 47 OS=Mus musculus OX=10090 GN=Lrrc47 PE=1 SV=1	0	33.426	13	5	7	5	581	63.6	8.1	24.64	5	0	0	4.35696e+06	High	1
High	Master Protein	E9Q9F6	Cation channel sperm-associated auxiliary subunit delta OS=Mus musculus OX=10090 GN=Catsperd PE=1 SV=1	0	33.385	8	5	8	5	805	91	7.11	21.15	5	0	0	16546503	High	1
High	Master Protein	Q9D9V3	Ethylmalonyl-CoA decarboxylase OS=Mus musculus OX=10090 GN=Echdc1 PE=1 SV=2	0	33.384	25	7	21	7	322	35.4	7.01	38.07	7	0	0	7.52877e+07	High	1
High	Master Protein	Q8K3J1	NADH dehydrogenase [ubiquinone] iron-sulfur protein 8, mitochondrial OS=Mus musculus OX=10090 GN=Ndufs8 PE=1 SV=1	0	33.382	25	5	24	5	212	24	6.21	56.02	5	0	0	1.54806e+08	High	1
High	Master Protein	Q9DAA7	Uncharacterized protein C1orf100 homolog OS=Mus musculus OX=10090 PE=2 SV=1	0	33.304	37	4	8	4	145	17	9.76	27.42	4	0	0	1.05377e+07	High	1
High	Master Protein	Q925K9	Testis-specific serine/threonine-protein kinase 6 OS=Mus musculus OX=10090 GN=Tssk6 PE=1 SV=1	0	33.139	25	7	32	7	273	30.3	9.2	56.31	7	0	0	1.34857e+08	High	1
High	Master Protein	Q9CPP7	Gastric triacylglycerol lipase OS=Mus musculus OX=10090 GN=Lipf PE=2 SV=1	0	33.053	11	3	16	3	395	44.6	6.9	32.97	3	0	0	2.05613e+07	High	1
High	Master Protein	O35286	ATP-dependent RNA helicase DHX15 OS=Mus musculus OX=10090 GN=Dhx15 PE=1 SV=2	0	33.018	9	7	19	7	795	90.9	7.46	48.9	7	0	0	2.59831e+07	High	1
High	Master Protein	Q8BU30	Isoleucine--tRNA ligase, cytoplasmic OS=Mus musculus OX=10090 GN=Iars1 PE=1 SV=2	0	33.005	6	9	23	9	1262	144.2	6.55	54.47	9	0	0	2.68279e+07	High	1
High	Master Protein	Q8R081	Heterogeneous nuclear ribonucleoprotein L OS=Mus musculus OX=10090 GN=Hnrnpl PE=1 SV=2	0	32.996	12	7	25	7	586	63.9	8.1	60.37	7	0	0	4.54284e+07	High	1
High	Master Protein	Q8BHE8	m-AAA protease-interacting protein 1, mitochondrial OS=Mus musculus OX=10090 GN=Maip1 PE=1 SV=1	0	32.983	17	5	21	5	291	33	9.14	53.71	5	0	0	5.94905e+07	High	1
High	Master Protein	P53986	Monocarboxylate transporter 1 OS=Mus musculus OX=10090 GN=Slc16a1 PE=1 SV=1	0	32.969	13	5	23	5	493	53.2	7.47	64.51	5	0	0	7.57079e+07	High	1
High	Master Protein	E9Q735	Ubiquitin conjugation factor E4 A OS=Mus musculus OX=10090 GN=Ube4a PE=1 SV=1	0	32.915	9	7	13	7	1028	118.1	5.33	20.35	7	0	0	1.13062e+07	High	1
High	Master Protein	Q8BH61	Coagulation factor XIII A chain OS=Mus musculus OX=10090 GN=F13a1 PE=1 SV=3	0	32.787	11	8	16	8	732	83.2	5.92	25.89	8	0	0	3.50123e+07	High	1
High	Master Protein	Q6DFW4	Nucleolar protein 58 OS=Mus musculus OX=10090 GN=Nop58 PE=1 SV=1	0	32.782	10	4	11	4	536	60.3	8.34	36.88	4	0	0	4.82991e+06	High	1
High	Master Protein	Q9CQ69	Cytochrome b-c1 complex subunit 8 OS=Mus musculus OX=10090 GN=Uqcrq PE=1 SV=3	0	32.712	37	4	17	4	82	9.8	10.26	48.71	4	0	0	1.68034e+08	High	1
High	Master Protein	A0A2R8VHF7	Cation channel sperm-associated auxiliary subunit TMEM249 OS=Mus musculus OX=10090 GN=Tmem249 PE=1 SV=1	0	32.696	31	5	13	5	171	19.9	9.33	29.75	5	0	0	1.6256e+07	High	1
High	Master Protein	Q6P8X9	Protein Flattop OS=Mus musculus OX=10090 GN=Cfap126 PE=1 SV=1	0	32.63	50	6	17	6	189	20.5	9.54	47.63	6	0	0	4.42971e+07	High	1
High	Master Protein	Q8VDW0	ATP-dependent RNA helicase DDX39A OS=Mus musculus OX=10090 GN=Ddx39a PE=1 SV=1	0	32.625	14	7	34	1	427	49	5.68	69.53	7	0	0	1.78067e+06	High	1
High	Master Protein	Q8C633	Calcium-binding and spermatid-specific protein 1 OS=Mus musculus OX=10090 GN=Cabs1 PE=1 SV=1	0	32.617	24	7	19	7	391	42.3	4.18	43.53	7	0	0	5.8494e+08	High	1
High	Master Protein	Q7TNP2	Serine/threonine-protein phosphatase 2A 65 kDa regulatory subunit A beta isoform OS=Mus musculus OX=10090 GN=Ppp2r1b PE=1 SV=2	0	32.596	11	6	10	3	601	65.9	5.1	31.62	6	0	0	3.44273e+06	High	1
High	Master Protein	Q6TDU8	Dynein axonemal intermediate chain 7 OS=Mus musculus OX=10090 GN=Dnai7 PE=1 SV=1	0	32.589	10	8	35	8	730	84.9	5.38	74.38	8	0	0	8.47248e+07	High	1
High	Master Protein	Q91ZW3	SWI/SNF-related matrix-associated actin-dependent regulator of chromatin subfamily A member 5 OS=Mus musculus OX=10090 GN=Smarca5 PE=1 SV=1	0	32.545	8	8	18	6	1051	121.6	8.15	35.02	8	0	1	1.82175e+07	High	1
High	Master Protein	Q9DBP5	UMP-CMP kinase OS=Mus musculus OX=10090 GN=Cmpk1 PE=1 SV=1	0	32.525	36	6	22	6	196	22.2	5.83	60.12	6	0	0	6.50838e+07	High	1
High	Master Protein	Q9Z1L2	Synaptogyrin-4 OS=Mus musculus OX=10090 GN=Syngr4 PE=1 SV=2	0	32.515	19	5	23	5	233	25.8	8.73	68.17	5	0	0	1.07768e+08	High	1	Acetyl [N-Term]
High	Master Protein	Q9DAJ5	Dynein light chain roadblock-type 2 OS=Mus musculus OX=10090 GN=Dynlrb2 PE=1 SV=1	0	32.481	51	3	8	3	96	10.9	7.44	27.47	3	0	0	4.1455e+07	High	1
High	Master Protein	Q8BJU0	Small glutamine-rich tetratricopeptide repeat-containing protein alpha OS=Mus musculus OX=10090 GN=Sgta PE=1 SV=2	0	32.472	15	4	13	4	315	34.3	5.06	28.73	4	0	0	8.00934e+07	High	1
High	Master Protein	Q8K1N1	Calcium-independent phospholipase A2-gamma OS=Mus musculus OX=10090 GN=Pnpla8 PE=1 SV=1	0	32.462	12	9	26	9	776	87.3	9.23	60.65	9	0	0	9.27033e+08	High	1
High	Master Protein	Q91W97	Hexokinase HKDC1 OS=Mus musculus OX=10090 GN=Hkdc1 PE=2 SV=1	0	32.446	6	7	42	2	915	102.2	7.09	71.17	7	0	0	7.87138e+06	High	1
High	Master Protein	Q9ERK4	Exportin-2 OS=Mus musculus OX=10090 GN=Cse1l PE=1 SV=1	0	32.422	9	9	26	9	971	110.4	5.77	37.18	9	0	0	2.95265e+07	High	1
High	Master Protein	Q9DC51	Guanine nucleotide-binding protein G(i) subunit alpha-3 OS=Mus musculus OX=10090 GN=Gnai3 PE=1 SV=3	0	32.376	22	7	19	2	354	40.5	5.69	47.24	7	0	0	1.27492e+06	High	1
High	Master Protein	Q8K274	Ketosamine-3-kinase OS=Mus musculus OX=10090 GN=Fn3krp PE=1 SV=2	0	32.343	10	4	14	4	309	34.4	7.87	50.78	4	0	0	2.58126e+07	High	1
High	Master Protein	Q60634	Flotillin-2 OS=Mus musculus OX=10090 GN=Flot2 PE=1 SV=2	0	32.333	16	5	14	5	428	47	5.2	35.62	5	0	0	1.1359e+07	High	1
High	Master Protein	P24547	Inosine-5'-monophosphate dehydrogenase 2 OS=Mus musculus OX=10090 GN=Impdh2 PE=1 SV=2	0	32.292	17	6	11	6	514	55.8	7.28	31.51	6	0	0	1.0102e+07	High	1
High	Master Protein	Q02819	Nucleobindin-1 OS=Mus musculus OX=10090 GN=Nucb1 PE=1 SV=2	0	32.289	13	6	24	6	459	53.4	5.07	55.36	6	0	0	3.77132e+07	High	1
High	Master Protein	P97384	Annexin A11 OS=Mus musculus OX=10090 GN=Anxa11 PE=1 SV=2	0	32.285	21	11	31	10	503	54	7.66	59.92	11	0	1	5.9963e+07	High	1
High	Master Protein	P49442	Inositol polyphosphate 1-phosphatase OS=Mus musculus OX=10090 GN=Inpp1 PE=1 SV=2	0	32.262	17	6	23	6	396	43.3	5.01	52.03	6	0	0	7.8611e+07	High	1
High	Master Protein	Q9CXS4	Centromere protein V OS=Mus musculus OX=10090 GN=Cenpv PE=1 SV=2	0	32.235	31	7	17	7	252	27.5	9.79	33.58	7	0	0	6.4022e+07	High	1
High	Master Protein	B9EKE5	Ciliogenesis-associated TTC17-interacting protein OS=Mus musculus OX=10090 GN=Catip PE=2 SV=1	0	32.187	16	7	21	7	520	59.3	4.27	50.93	7	0	0	4.47646e+07	High	1
High	Master Protein	Q8BRF7	Sec1 family domain-containing protein 1 OS=Mus musculus OX=10090 GN=Scfd1 PE=1 SV=1	0	32.165	11	6	12	6	639	72.3	6.38	32.36	6	0	0	1.46938e+07	High	1
High	Master Protein	S4R181	Coiled-coil domain-containing 166 OS=Mus musculus OX=10090 GN=Ccdc166 PE=4 SV=1	0	32.157	18	7	16	7	449	51.1	9.67	37.76	7	0	0	19835212	High	1
High	Master Protein	P30275	Creatine kinase U-type, mitochondrial OS=Mus musculus OX=10090 GN=Ckmt1 PE=1 SV=1	0	32.123	14	5	18	5	418	47	8.16	43.82	5	0	0	5.94709e+07	High	1
High	Master Protein	Q5NCY3	Cytochrome b5 domain-containing protein 1 OS=Mus musculus OX=10090 GN=Cyb5d1 PE=2 SV=1	0	32.076	24	4	7	4	228	26.7	5.62	25.06	4	0	0	2.2996e+07	High	1
High	Master Protein	Q8BH53	Cilia- and flagella-associated protein 69 OS=Mus musculus OX=10090 GN=Cfap69 PE=1 SV=1	0	32.071	8	7	20	7	942	106.2	7.62	49.18	7	0	0	4.12775e+07	High	1
High	Master Protein	Q9JII6	Aldo-keto reductase family 1 member A1 OS=Mus musculus OX=10090 GN=Akr1a1 PE=1 SV=3	0	32.015	22	8	28	7	325	36.6	7.39	48.67	8	0	1	6.39068e+07	High	1
High	Master Protein	Q99M87	DnaJ homolog subfamily A member 3, mitochondrial OS=Mus musculus OX=10090 GN=Dnaja3 PE=1 SV=1	0	31.944	12	5	13	5	480	52.4	9.22	30.62	5	0	0	2.06318e+07	High	1
High	Master Protein	O08759	Ubiquitin-protein ligase E3A OS=Mus musculus OX=10090 GN=Ube3a PE=1 SV=2	0	31.916	9	6	8	6	870	99.8	5.08	22.27	6	0	0	8.08937e+06	High	1
High	Master Protein	P0C1V4	Transmembrane and coiled-coil domain-containing protein 2 OS=Mus musculus OX=10090 GN=Tmco2 PE=1 SV=1	0	31.902	16	4	17	4	183	20.3	8.72	63.35	4	0	0	7.93334e+07	High	1
High	Master Protein	P60670	Nuclear protein localization protein 4 homolog OS=Mus musculus OX=10090 GN=Nploc4 PE=1 SV=3	0	31.876	10	4	8	4	608	68	6.46	21.3	4	0	0	8.30842e+06	High	1
High	Master Protein	P45377	Aldose reductase-related protein 2 OS=Mus musculus OX=10090 GN=Akr1b8 PE=1 SV=2	0	31.867	18	7	43	1	316	36.1	6.37	70.4	7	0	0		High	1
High	Master Protein	Q14DL0	Ubiquilin-like protein OS=Mus musculus OX=10090 GN=Ubqlnl PE=1 SV=2	0	31.816	12	6	10	6	610	67.5	5.08	29.03	6	0	0	2.23067e+07	High	1
High	Master Protein	A0A2R8VHP3	Predicted pseudogene 5478 OS=Mus musculus OX=10090 GN=Gm5478 PE=1 SV=1	0	31.809	11	9	39	2	535	57.9	6.2	95.91	9	0	0	456697458	High	1
High	Master Protein	Q9D9J3	Actin-related protein T1 OS=Mus musculus OX=10090 GN=Actrt1 PE=2 SV=1	0	31.626	17	7	10	7	376	42.2	5.38	26.07	7	0	0	1.94058e+07	High	1
High	Master Protein	A2CG24	Testis specific basic protein OS=Mus musculus OX=10090 GN=BC051142 PE=1 SV=1	0	31.569	16	5	14	5	393	44.1	8.6	34.15	5	0	0	3.0152e+07	High	1
High	Master Protein	P30999	Catenin delta-1 OS=Mus musculus OX=10090 GN=Ctnnd1 PE=1 SV=2	0	31.56	7	6	18	6	938	104.9	6.87	45.56	6	0	0	3.37064e+07	High	1
High	Master Protein	Q6ZPJ3	(E3-independent) E2 ubiquitin-conjugating enzyme UBE2O OS=Mus musculus OX=10090 GN=Ube2o PE=1 SV=3	0	31.556	6	6	13	6	1288	140.7	5.06	24.08	6	0	0	7.30998e+06	High	1
High	Master Protein	P07978	Protamine-2 OS=Mus musculus OX=10090 GN=Prm2 PE=1 SV=1	0	31.53	33	3	4	3	107	13.6	12.04	14.85	3	0	0	2.22294e+07	High	1
High	Master Protein	Q8R180	ERO1-like protein alpha OS=Mus musculus OX=10090 GN=Ero1a PE=1 SV=2	0	31.444	17	7	23	6	464	54.1	6.54	57.16	7	0	1	3.3347e+07	High	1
High	Master Protein	Q7TML3	Solute carrier family 35 member F2 OS=Mus musculus OX=10090 GN=Slc35f2 PE=1 SV=2	0	31.412	12	3	15	3	375	41.6	5.74	49.66	3	0	0	3.11107e+07	High	1
High	Master Protein	Q14AA6	GTP-binding nuclear protein Ran OS=Mus musculus OX=10090 GN=1700009N14Rik PE=1 SV=1	0	31.323	23	5	29	1	216	24.3	7.97	62.34	5	0	0	3.01455e+06	High	1
High	Master Protein	Q8R1B4	Eukaryotic translation initiation factor 3 subunit C OS=Mus musculus OX=10090 GN=Eif3c PE=1 SV=1	0	31.314	10	9	21	9	911	105.5	5.78	43.13	9	0	0	2.32283e+07	High	1
High	Master Protein	Q80ZS7	Dynein light chain OS=Mus musculus OX=10090 GN=BC048507 PE=1 SV=1	0	31.304	35	4	18	2	89	10.4	8.27	50.79	4	0	0	1.26071e+07	High	1
High	Master Protein	Q09014	Neutrophil cytosol factor 1 OS=Mus musculus OX=10090 GN=Ncf1 PE=1 SV=3	0	31.286	20	8	20	8	390	44.6	9.01	32.22	8	0	0	2.53267e+07	High	1
High	Master Protein	O88502	High affinity cAMP-specific and IBMX-insensitive 3',5'-cyclic phosphodiesterase 8A OS=Mus musculus OX=10090 GN=Pde8a PE=1 SV=1	0	31.275	9	5	15	5	823	93.1	5.85	37.14	5	0	0	3.35358e+07	High	1
High	Master Protein	Q3UPL0	Protein transport protein Sec31A OS=Mus musculus OX=10090 GN=Sec31a PE=1 SV=2	0	31.274	7	9	23	9	1230	133.5	6.76	36.31	9	0	0	2.17702e+07	High	1
High	Master Protein	Q8BPU7	Engulfment and cell motility protein 1 OS=Mus musculus OX=10090 GN=Elmo1 PE=1 SV=2	0	31.224	10	7	11	7	727	83.9	6.28	19.03	7	0	0	5.60332e+06	High	1
High	Master Protein	Q99LJ1	Tissue alpha-L-fucosidase OS=Mus musculus OX=10090 GN=Fuca1 PE=1 SV=1	0	31.214	17	6	35	6	452	52.2	6.95	70.44	6	0	0	7.15861e+07	High	1
High	Master Protein	Q9CX56	26S proteasome non-ATPase regulatory subunit 8 OS=Mus musculus OX=10090 GN=Psmd8 PE=1 SV=2	0	31.144	20	8	29	8	353	39.9	9.58	45.43	8	0	0	2.38007e+08	High	1
High	Master Protein	Q64433	10 kDa heat shock protein, mitochondrial OS=Mus musculus OX=10090 GN=Hspe1 PE=1 SV=2	0	31.126	68	8	44	8	102	11	8.35	97.51	8	0	0	4.77981e+08	High	1
High	Master Protein	Q8VHX6	Filamin-C OS=Mus musculus OX=10090 GN=Flnc PE=1 SV=3	0	30.962	3	9	24	1	2726	290.9	5.95	54.27	9	0	0	509250	High	1
High	Master Protein	P04104	Keratin, type II cytoskeletal 1 OS=Mus musculus OX=10090 GN=Krt1 PE=1 SV=4	0	30.917	6	6	46	2	637	65.6	8.15	126.2	6	0	1	2.64751e+09	High	1
High	Master Protein	O70251	Elongation factor 1-beta OS=Mus musculus OX=10090 GN=Eef1b PE=1 SV=5	0	30.901	16	3	20	3	225	24.7	4.69	58.19	3	0	0	5.16448e+07	High	1
High	Master Protein	P62869	Elongin-B OS=Mus musculus OX=10090 GN=Elob PE=1 SV=1	0	30.878	61	7	20	7	118	13.2	5.01	52.16	7	0	0	1.02912e+08	High	1
High	Master Protein	O54984	ATPase GET3 OS=Mus musculus OX=10090 GN=Get3 PE=1 SV=2	0	30.877	21	6	21	6	348	38.8	4.91	39.65	6	0	0	3.69107e+07	High	1
High	Master Protein	Q8VCM8	Nicalin OS=Mus musculus OX=10090 GN=Ncln PE=1 SV=2	0	30.799	13	7	16	7	563	62.9	6.49	33.34	7	0	0	2.80304e+07	High	1
High	Master Protein	Q8K168	RIKEN cDNA 1700001C19 gene OS=Mus musculus OX=10090 GN=1700001C19Rik PE=2 SV=1	0	30.782	24	6	23	6	210	23.7	9.61	54.13	6	0	0	7.36049e+07	High	1
High	Master Protein	Q8K4Z5	Splicing factor 3A subunit 1 OS=Mus musculus OX=10090 GN=Sf3a1 PE=1 SV=1	0	30.7	11	8	21	8	791	88.5	5.22	47.47	8	0	0	3.32563e+07	High	1
High	Master Protein	Q9JM62	Receptor expression-enhancing protein 6 OS=Mus musculus OX=10090 GN=Reep6 PE=1 SV=1	0	30.673	29	5	19	5	201	22.2	7.33	56.5	5	0	0	9.15309e+07	High	1
High	Master Protein	Q99K23	Ufm1-specific protease 2 OS=Mus musculus OX=10090 GN=Ufsp2 PE=1 SV=1	0	30.625	14	5	17	5	461	52.5	6.76	46.23	5	0	0	1.50526e+07	High	1
High	Master Protein	O89079	Coatomer subunit epsilon OS=Mus musculus OX=10090 GN=Cope PE=1 SV=3	0	30.538	12	3	7	3	308	34.5	5.06	30.78	3	0	0	3.92858e+06	High	1
High	Master Protein	Q3U0V1	Far upstream element-binding protein 2 OS=Mus musculus OX=10090 GN=Khsrp PE=1 SV=2	0	30.534	11	5	14	5	748	76.7	7.33	30.49	5	0	0	3.61414e+07	High	1
High	Master Protein	Q9Z0N1	Eukaryotic translation initiation factor 2 subunit 3, X-linked OS=Mus musculus OX=10090 GN=Eif2s3x PE=1 SV=2	0	30.509	13	6	18	6	472	51	8.4	48.75	6	0	0	3.59317e+07	High	1
High	Master Protein	Q9D9D3	TBC1 domain family member 21 OS=Mus musculus OX=10090 GN=Tbc1d21 PE=1 SV=1	0	30.467	20	6	13	6	336	39.2	6.02	27.47	6	0	0	1.13739e+07	High	1
High	Master Protein	O89023	Tripeptidyl-peptidase 1 OS=Mus musculus OX=10090 GN=Tpp1 PE=1 SV=2	0	30.443	10	4	17	4	562	61.3	6.57	38.99	4	0	0	5.08681e+07	High	1
High	Master Protein	Q99KV1	DnaJ homolog subfamily B member 11 OS=Mus musculus OX=10090 GN=Dnajb11 PE=1 SV=1	0	30.376	17	5	10	5	358	40.5	6.32	30.89	5	0	0	2.0881e+07	High	1
High	Master Protein	Q6PD03	Serine/threonine-protein phosphatase 2A 56 kDa regulatory subunit alpha isoform OS=Mus musculus OX=10090 GN=Ppp2r5a PE=1 SV=1	0	30.362	13	7	26	7	486	56.3	7.03	50.5	7	0	0	3.28024e+07	High	1
High	Master Protein	P48758	Carbonyl reductase [NADPH] 1 OS=Mus musculus OX=10090 GN=Cbr1 PE=1 SV=3	0	30.266	27	9	28	9	277	30.6	8.31	47.25	9	0	0	1.37616e+08	High	1
High	Master Protein	Q9CR99	RIKEN cDNA 4930544G11 gene OS=Mus musculus OX=10090 GN=4930544G11Rik PE=1 SV=1	0	30.161	35	6	20	3	193	21.6	8.22	52.44	6	0	0	2.32066e+07	High	1
High	Master Protein	P30416	Peptidyl-prolyl cis-trans isomerase FKBP4 OS=Mus musculus OX=10090 GN=Fkbp4 PE=1 SV=5	0	30.139	16	8	22	8	458	51.5	5.72	50.43	8	0	0	1.75663e+07	High	1
High	Master Protein	Q8VCB1	Nucleoporin NDC1 OS=Mus musculus OX=10090 GN=Ndc1 PE=1 SV=1	0	30.093	7	3	10	3	673	75.4	8.9	28.49	3	0	0	2.35245e+06	High	1
High	Master Protein	Q11136	Xaa-Pro dipeptidase OS=Mus musculus OX=10090 GN=Pepd PE=1 SV=3	0	29.972	14	7	21	7	493	55	5.78	50	7	0	0	2.83706e+07	High	1
High	Master Protein	Q91WG5	5'-AMP-activated protein kinase subunit gamma-2 OS=Mus musculus OX=10090 GN=Prkag2 PE=1 SV=2	0	29.967	9	3	5	3	566	62.9	9.36	18	3	0	0	8.71703e+06	High	1
High	Master Protein	Q8C166	Copine-1 OS=Mus musculus OX=10090 GN=Cpne1 PE=1 SV=1	0	29.881	10	5	18	4	536	58.8	5.66	43.74	5	0	1	2.20292e+07	High	1
High	Master Protein	Q5XJY5	Coatomer subunit delta OS=Mus musculus OX=10090 GN=Arcn1 PE=1 SV=2	0	29.881	13	6	19	6	511	57.2	6.21	51.69	6	0	0	1.54178e+07	High	1
High	Master Protein	Q920A7	AFG3-like protein 1 OS=Mus musculus OX=10090 GN=Afg3l1 PE=1 SV=2	0	29.875	14	10	20	9	789	87	8.85	28.72	10	0	0	1.62885e+07	High	1
High	Master Protein	Q9CQX0	Ubiquitin thioesterase OTUB2 OS=Mus musculus OX=10090 GN=Otub2 PE=1 SV=1	0	29.86	19	5	19	5	234	27.3	6.28	53.27	5	0	0	3.41497e+07	High	1
High	Master Protein	Q60710	Deoxynucleoside triphosphate triphosphohydrolase SAMHD1 OS=Mus musculus OX=10090 GN=Samhd1 PE=1 SV=3	0	29.818	15	9	25	9	658	75.8	7.93	52.69	9	0	0	5.41971e+07	High	1
High	Master Protein	A2A5H4	WAP four-disulfide core domain 16 OS=Mus musculus OX=10090 GN=Wfdc16 PE=4 SV=1	0	29.807	32	3	8	3	111	12.6	7.9	22.35	3	0	0	3.31689e+07	High	1
High	Master Protein	Q3U9G9	Delta(14)-sterol reductase LBR OS=Mus musculus OX=10090 GN=Lbr PE=1 SV=2	0	29.786	9	8	15	8	626	71.4	9.36	38.18	8	0	0	5.18937e+07	High	1
High	Master Protein	P24452	Macrophage-capping protein OS=Mus musculus OX=10090 GN=Capg PE=1 SV=2	0	29.711	12	4	19	4	352	39.2	7.2	59.42	4	0	0	9.76668e+07	High	1
High	Master Protein	P23116	Eukaryotic translation initiation factor 3 subunit A OS=Mus musculus OX=10090 GN=Eif3a PE=1 SV=5	0	29.702	7	8	15	8	1344	161.8	6.77	27	8	0	0	6.09608e+06	High	1
High	Master Protein	Q9QY76	Vesicle-associated membrane protein-associated protein B OS=Mus musculus OX=10090 GN=Vapb PE=1 SV=3	0	29.575	21	5	9	4	243	26.9	7.78	33.82	5	0	0	2.05178e+07	High	1
High	Master Protein	Q8K183	Pyridoxal kinase OS=Mus musculus OX=10090 GN=Pdxk PE=1 SV=1	0	29.532	18	3	4	3	312	35	6.29	15.65	3	0	0	3.62752e+06	High	1
High	Master Protein	P01897	H-2 class I histocompatibility antigen, L-D alpha chain OS=Mus musculus OX=10090 GN=H2-L PE=1 SV=2	0	29.459	18	6	19	4	362	40.7	6.25	42.04	6	0	2	6.01504e+07	High	1
High	Master Protein	P11276	Fibronectin OS=Mus musculus OX=10090 GN=Fn1 PE=1 SV=4	0	29.445	3	6	10	6	2477	272.4	5.59	30.08	6	0	0	8.13972e+06	High	1
High	Master Protein	P54310	Hormone-sensitive lipase OS=Mus musculus OX=10090 GN=Lipe PE=1 SV=2	0	29.432	12	9	38	9	759	83.3	6.95	72.58	9	0	0	9.42666e+07	High	1
High	Master Protein	Q9D0S9	Adenosine 5'-monophosphoramidase HINT2 OS=Mus musculus OX=10090 GN=Hint2 PE=1 SV=1	0	29.414	29	3	16	3	163	17.3	9.82	65.14	3	0	0	2.28178e+07	High	1
High	Master Protein	Q9ERI6	Retinol dehydrogenase 14 OS=Mus musculus OX=10090 GN=Rdh14 PE=1 SV=1	0	29.41	14	5	18	4	334	36.3	8.18	41.91	5	0	1	4.17469e+07	High	1
High	Master Protein	P28867	Protein kinase C delta type OS=Mus musculus OX=10090 GN=Prkcd PE=1 SV=3	0	29.37	11	7	19	7	674	77.5	7.39	43	7	0	0	2.90472e+07	High	1
High	Master Protein	Q8C6B0	Methyltransferase-like 7A1 OS=Mus musculus OX=10090 GN=Mettl7a1 PE=1 SV=1	0	29.361	31	6	14	6	244	28.1	8.31	32.07	6	0	0	3.15327e+07	High	1
High	Master Protein	Q61176	Arginase-1 OS=Mus musculus OX=10090 GN=Arg1 PE=1 SV=1	0	29.354	24	6	20	6	323	34.8	7.01	46.13	6	0	0	2.25975e+07	High	1
High	Master Protein	O55126	Protein NipSnap homolog 2 OS=Mus musculus OX=10090 GN=Nipsnap2 PE=1 SV=1	0	29.305	13	3	15	3	281	32.9	9.26	48.82	3	0	0	5.18312e+07	High	1
High	Master Protein	P58044	Isopentenyl-diphosphate Delta-isomerase 1 OS=Mus musculus OX=10090 GN=Idi1 PE=1 SV=1	0	29.296	27	5	21	5	227	26.3	6.16	32.91	5	0	0	8.70584e+07	High	1
High	Master Protein	Q9JIW9	Ras-related protein Ral-B OS=Mus musculus OX=10090 GN=Ralb PE=1 SV=1	0	29.296	28	7	27	4	206	23.3	6.62	53.11	7	0	4	3.37743e+07	High	1
High	Master Protein	Q8K310	Matrin-3 OS=Mus musculus OX=10090 GN=Matr3 PE=1 SV=1	0	29.237	11	9	23	9	846	94.6	6.25	40.3	9	0	0	3.73945e+07	High	1
High	Master Protein	Q61496	ATP-dependent RNA helicase DDX4 OS=Mus musculus OX=10090 GN=Ddx4 PE=1 SV=2	0	29.208	12	8	9	7	702	76.4	6.09	18.42	8	0	0	1.0578e+07	High	1
High	Master Protein	P70333	Heterogeneous nuclear ribonucleoprotein H2 OS=Mus musculus OX=10090 GN=Hnrnph2 PE=1 SV=1	0	29.194	11	4	19	1	449	49.2	6.3	54.85	4	0	0	918987	High	1
High	Master Protein	P62082	40S ribosomal protein S7 OS=Mus musculus OX=10090 GN=Rps7 PE=1 SV=1	0	29.181	27	5	22	5	194	22.1	10.1	44.03	5	0	0	3.97155e+07	High	1
High	Master Protein	P18155	Bifunctional methylenetetrahydrofolate dehydrogenase/cyclohydrolase, mitochondrial OS=Mus musculus OX=10090 GN=Mthfd2 PE=1 SV=1	0	29.13	18	6	20	6	350	37.8	8.88	54.91	6	0	0	5.22679e+07	High	1
High	Master Protein	A2RSQ1	Beta-galactosidase-1-like protein 3 OS=Mus musculus OX=10090 GN=Glb1l3 PE=1 SV=1	0	29.128	10	5	13	4	649	73.9	7.62	24.47	5	0	1	3.69788e+07	High	1
High	Master Protein	O35887	Calumenin OS=Mus musculus OX=10090 GN=Calu PE=1 SV=1	0	29.073	24	6	16	6	315	37	4.67	38.31	6	0	0	2.35904e+07	High	1
High	Master Protein	D3Z0R2	Protein phosphatase 1 regulatory subunit 36 OS=Mus musculus OX=10090 GN=Ppp1r36 PE=3 SV=1	0	29.034	14	4	17	4	411	47.3	9.36	45.21	4	0	0	1.53049e+07	High	1
High	Master Protein	Q60973	Histone-binding protein RBBP7 OS=Mus musculus OX=10090 GN=Rbbp7 PE=1 SV=1	0	28.992	14	6	20	6	425	47.8	5.05	49.45	6	0	0	4.74236e+07	High	1
High	Master Protein	Q9DBF1	Alpha-aminoadipic semialdehyde dehydrogenase OS=Mus musculus OX=10090 GN=Aldh7a1 PE=1 SV=4	0	28.977	16	8	15	8	539	58.8	7.47	37.2	8	0	0	3.7053e+07	High	1
High	Master Protein	Q60766	Immunity-related GTPase family M protein 1 OS=Mus musculus OX=10090 GN=Irgm1 PE=1 SV=1	0	28.903	17	7	13	7	409	46.5	8.28	27.81	7	0	0	3.26737e+07	High	1
High	Master Protein	Q8QZY2	Glycerate kinase OS=Mus musculus OX=10090 GN=Glyctk PE=1 SV=1	0	28.885	12	6	28	6	523	55.3	6.67	78.62	6	0	0	7.87242e+07	High	1
High	Master Protein	F6ULY1	WAP four-disulfide core domain protein 6B OS=Mus musculus OX=10090 GN=Wfdc6b PE=2 SV=1	0	28.797	37	6	14	6	148	17.2	8	25.88	6	0	0	4.85653e+07	High	1
High	Master Protein	Q3ULD5	Methylcrotonoyl-CoA carboxylase beta chain, mitochondrial OS=Mus musculus OX=10090 GN=Mccc2 PE=1 SV=1	0	28.792	15	7	15	7	563	61.3	8	34.58	7	0	0	2.86525e+07	High	1
High	Master Protein	Q01405	Protein transport protein Sec23A OS=Mus musculus OX=10090 GN=Sec23a PE=1 SV=2	0	28.777	8	5	12	3	765	86.1	7.08	28.06	5	0	2	1.0355e+07	High	1
High	Master Protein	Q9WVQ0	Polyamine-modulated factor 1-binding protein 1 OS=Mus musculus OX=10090 GN=Pmfbp1 PE=2 SV=1	0	28.745	6	5	6	5	1022	119.3	6.58	19.03	5	0	0	1.30687e+07	High	1
High	Master Protein	Q8BRG8	Transmembrane protein 209 OS=Mus musculus OX=10090 GN=Tmem209 PE=2 SV=1	0	28.731	13	5	13	5	561	62.9	8.73	37.38	5	0	0	1.56286e+07	High	1
High	Master Protein	P27005	Protein S100-A8 OS=Mus musculus OX=10090 GN=S100a8 PE=1 SV=3	0	28.718	22	1	5	1	89	10.3	5.68	18.43	1	0	0	4.17753e+06	High	1
High	Master Protein	Q99K48	Non-POU domain-containing octamer-binding protein OS=Mus musculus OX=10090 GN=Nono PE=1 SV=3	0	28.708	17	8	23	7	473	54.5	8.95	45.95	8	0	0	3.6114e+07	High	1
High	Master Protein	Q8VHM5	Heterogeneous nuclear ribonucleoprotein R OS=Mus musculus OX=10090 GN=Hnrnpr PE=1 SV=1	0	28.683	9	5	15	2	632	70.8	8.13	32.45	5	0	0	4.23254e+06	High	1
High	Master Protein	Q63811	Calcineurin subunit B type 2 OS=Mus musculus OX=10090 GN=Ppp3r2 PE=1 SV=3	0	28.643	34	5	18	5	179	20.6	4.79	62.51	5	0	0	6.88103e+07	High	1
High	Master Protein	P42225	Signal transducer and activator of transcription 1 OS=Mus musculus OX=10090 GN=Stat1 PE=1 SV=1	0	28.623	10	7	11	7	749	87.1	5.58	23.14	7	0	0	1.04603e+07	High	1
High	Master Protein	Q91V76	Ester hydrolase C11orf54 homolog OS=Mus musculus OX=10090 PE=1 SV=1	0	28.593	20	7	16	7	315	35	6.29	27.2	7	0	0	1.99805e+07	High	1
High	Master Protein	Q9D517	1-acyl-sn-glycerol-3-phosphate acyltransferase gamma OS=Mus musculus OX=10090 GN=Agpat3 PE=1 SV=2	0	28.577	19	8	22	8	376	43.3	8.51	60.19	8	0	0	3.59172e+07	High	1
High	Master Protein	Q6PDG5	SWI/SNF complex subunit SMARCC2 OS=Mus musculus OX=10090 GN=Smarcc2 PE=1 SV=2	0	28.537	4	4	17	4	1213	132.5	5.59	58.3	4	0	0	1.33757e+07	High	1
High	Master Protein	O54781	SRSF protein kinase 2 OS=Mus musculus OX=10090 GN=Srpk2 PE=1 SV=2	0	28.514	11	6	18	6	681	76.7	4.91	28.79	6	0	0	1.99689e+07	High	1
High	Master Protein	Q9D593	V-type proton ATPase subunit E 2 OS=Mus musculus OX=10090 GN=Atp6v1e2 PE=1 SV=1	0	28.478	21	6	33	5	226	26.3	7.44	65.73	6	0	1	5.08752e+07	High	1
High	Master Protein	Q9EQS3	c-Myc-binding protein OS=Mus musculus OX=10090 GN=Mycbp PE=1 SV=5	0	28.459	51	4	11	4	103	12	5.91	38.42	4	0	0	3.41581e+07	High	1
High	Master Protein	P22892	AP-1 complex subunit gamma-1 OS=Mus musculus OX=10090 GN=Ap1g1 PE=1 SV=3	0	28.435	10	9	35	9	822	91.3	6.8	57.04	9	0	0	8.46911e+07	High	1
High	Master Protein	P27046	Alpha-mannosidase 2 OS=Mus musculus OX=10090 GN=Man2a1 PE=1 SV=2	0	28.382	6	6	14	6	1150	131.5	8.03	34.34	6	0	0	1.19352e+07	High	1
High	Master Protein	Q6PFY9	Dual specificity protein phosphatase CDC14B OS=Mus musculus OX=10090 GN=Cdc14b PE=2 SV=1	0	28.304	11	5	12	5	485	55.6	7.84	26.59	5	0	0	3.11957e+07	High	1
High	Master Protein	P46425	Glutathione S-transferase P 2 OS=Mus musculus OX=10090 GN=Gstp2 PE=1 SV=2	0	28.209	20	3	14	3	210	23.5	7.87	47.05	3	0	0	4.985e+07	High	1
High	Master Protein	Q9ESP1	Stromal cell-derived factor 2-like protein 1 OS=Mus musculus OX=10090 GN=Sdf2l1 PE=1 SV=2	0	28.196	19	3	11	3	221	23.6	7.42	41.63	3	0	0	1.50189e+07	High	1
High	Master Protein	P70698	CTP synthase 1 OS=Mus musculus OX=10090 GN=Ctps1 PE=1 SV=2	0	28.186	12	7	15	7	591	66.6	6.58	28.48	7	0	0	39371646	High	1
High	Master Protein	Q9JHJ7	Testisin OS=Mus musculus OX=10090 GN=Prss21 PE=1 SV=2	0	28.114	13	5	52	5	324	36.2	6.06	99.83	5	0	0	2.06677e+08	High	1
High	Master Protein	Q9DB05	Alpha-soluble NSF attachment protein OS=Mus musculus OX=10090 GN=Napa PE=1 SV=1	0	28.073	20	5	15	5	295	33.2	5.45	36.79	5	0	0	3.62442e+07	High	1
High	Master Protein	Q8JZR0	Long-chain-fatty-acid--CoA ligase 5 OS=Mus musculus OX=10090 GN=Acsl5 PE=1 SV=1	0	28.035	13	8	26	5	683	76.2	7.09	57.22	8	0	0	1.01597e+07	High	1
High	Master Protein	Q6GV12	3-ketodihydrosphingosine reductase OS=Mus musculus OX=10090 GN=Kdsr PE=1 SV=1	0	28.02	18	6	20	6	332	35.9	7.9	56.54	6	0	0	5.52071e+07	High	1
High	Master Protein	Q8CI94	Glycogen phosphorylase, brain form OS=Mus musculus OX=10090 GN=Pygb PE=1 SV=3	0	27.947	9	7	12	5	843	96.7	6.73	24.18	7	0	0	3.95048e+06	High	1
High	Master Protein	Q64331	Unconventional myosin-VI OS=Mus musculus OX=10090 GN=Myo6 PE=1 SV=1	0	27.945	7	9	18	9	1265	146.3	8.85	28.2	9	0	0	2.89468e+07	High	1
High	Master Protein	Q9D1A2	Cytosolic non-specific dipeptidase OS=Mus musculus OX=10090 GN=Cndp2 PE=1 SV=1	0	27.916	15	6	16	6	475	52.7	5.66	45.15	6	0	0	50661841	High	1
High	Master Protein	Q8BTY1	Kynurenine--oxoglutarate transaminase 1 OS=Mus musculus OX=10090 GN=Kyat1 PE=1 SV=1	0	27.911	14	6	20	5	424	47.5	6.95	47.12	6	0	1	5.3366e+07	High	1
High	Master Protein	Q9EST4	Proteasome assembly chaperone 2 OS=Mus musculus OX=10090 GN=Psmg2 PE=1 SV=1	0	27.898	22	7	19	7	264	29.5	6.05	35.4	7	0	0	8.0927e+07	High	1
High	Master Protein	P28474	Alcohol dehydrogenase class-3 OS=Mus musculus OX=10090 GN=Adh5 PE=1 SV=3	0	27.86	14	6	25	6	374	39.5	7.25	62.09	6	0	0	6.46846e+07	High	1
High	Master Protein	P70295	Lipid droplet-regulating VLDL assembly factor AUP1 OS=Mus musculus OX=10090 GN=Aup1 PE=1 SV=1	0	27.824	8	3	8	3	410	46.1	8.4	28.46	3	0	0	3.37442e+06	High	1
High	Master Protein	Q99KF1	Transmembrane emp24 domain-containing protein 9 OS=Mus musculus OX=10090 GN=Tmed9 PE=1 SV=2	0	27.81	20	6	22	5	235	27.1	8.41	43.96	6	0	0	6.42073e+07	High	1
High	Master Protein	Q9JHK4	Geranylgeranyl transferase type-2 subunit alpha OS=Mus musculus OX=10090 GN=Rabggta PE=1 SV=1	0	27.768	14	7	22	7	567	64.9	5.8	26.25	7	0	0	3.52037e+07	High	1
High	Master Protein	Q8C5U4	Uncharacterized protein SPEM2 OS=Mus musculus OX=10090 GN=Spem2 PE=2 SV=1	0	27.746	12	4	5	4	503	56.9	9.79	15.41	4	0	0	7.3222e+06	High	1
High	Master Protein	Q9ESX5	H/ACA ribonucleoprotein complex subunit DKC1 OS=Mus musculus OX=10090 GN=Dkc1 PE=1 SV=4	0	27.73	11	3	5	3	509	57.4	9.28	22.65	3	0	0	3.96396e+06	High	1
High	Master Protein	P53026	60S ribosomal protein L10a OS=Mus musculus OX=10090 GN=Rpl10a PE=1 SV=3	0	27.724	22	6	23	6	217	24.9	9.98	61.87	6	0	0	1.48643e+08	High	1
High	Master Protein	Q8C3J5	Dedicator of cytokinesis protein 2 OS=Mus musculus OX=10090 GN=Dock2 PE=1 SV=3	0	27.721	4	6	11	6	1828	211.6	6.99	16.4	6	0	0	1.42987e+08	High	1
High	Master Protein	Q5SWT3	Solute carrier family 25 member 35 OS=Mus musculus OX=10090 GN=Slc25a35 PE=1 SV=2	0	27.719	22	7	19	7	300	32.6	9.52	44.34	7	0	0	8.1149e+07	High	1
High	Master Protein	Q3THE2	Myosin regulatory light chain 12B OS=Mus musculus OX=10090 GN=Myl12b PE=1 SV=2	0	27.704	40	6	19	6	172	19.8	4.84	39.53	6	0	0	4.68292e+07	High	1
High	Master Protein	Q3UY96	Cilia- and flagella-associated protein 74 OS=Mus musculus OX=10090 GN=Cfap74 PE=2 SV=3	0	27.691	7	8	12	8	1578	178.8	6.98	17.62	8	0	0	4.64587e+06	High	1
High	Master Protein	Q9CXJ1	Probable glutamate--tRNA ligase, mitochondrial OS=Mus musculus OX=10090 GN=Ears2 PE=1 SV=1	0	27.69	12	5	11	5	523	58.3	8.75	30.52	5	0	0	1.27127e+07	High	1
High	Master Protein	P21126	Ubiquitin-like protein 4A OS=Mus musculus OX=10090 GN=Ubl4a PE=1 SV=1	0	27.612	38	6	17	6	157	17.8	8.44	34.02	6	0	0	2.51852e+07	High	1
High	Master Protein	Q9D9B7	Proline-rich protein 30 OS=Mus musculus OX=10090 GN=Prr30 PE=2 SV=2	0	27.607	17	8	16	8	401	43.4	9.67	34.13	8	0	0	1.27047e+08	High	1
High	Master Protein	Q8VCT3	Aminopeptidase B OS=Mus musculus OX=10090 GN=Rnpep PE=1 SV=2	0	27.602	14	9	18	9	650	72.4	5.35	32.72	9	0	0	2.86912e+07	High	1
High	Master Protein	P62301	40S ribosomal protein S13 OS=Mus musculus OX=10090 GN=Rps13 PE=1 SV=2	0	27.589	38	6	16	6	151	17.2	10.54	38.15	6	0	0	2.59159e+07	High	1
High	Master Protein	P35980	60S ribosomal protein L18 OS=Mus musculus OX=10090 GN=Rpl18 PE=1 SV=3	0	27.587	34	6	21	6	188	21.6	11.78	54.66	6	0	0	8.55575e+07	High	1
High	Master Protein	P52196	Thiosulfate sulfurtransferase OS=Mus musculus OX=10090 GN=Tst PE=1 SV=3	0	27.578	21	6	12	5	297	33.4	7.85	26.48	6	0	1	1.53736e+07	High	1
High	Master Protein	Q07417	Short-chain specific acyl-CoA dehydrogenase, mitochondrial OS=Mus musculus OX=10090 GN=Acads PE=1 SV=2	0	27.572	22	7	18	7	412	44.9	8.47	29.73	7	0	0	2.42005e+07	High	1
High	Master Protein	Q8K1M6	Dynamin-1-like protein OS=Mus musculus OX=10090 GN=Dnm1l PE=1 SV=2	0	27.57	10	6	9	6	742	82.6	7.05	17.97	6	0	0	3.65504e+06	High	1
High	Master Protein	Q8BY89	Choline transporter-like protein 2 OS=Mus musculus OX=10090 GN=Slc44a2 PE=1 SV=2	0	27.549	9	6	16	5	706	80.1	8.79	20.44	6	0	0	9.40985e+06	High	1
High	Master Protein	Q62421	Endophilin-A3 OS=Mus musculus OX=10090 GN=Sh3gl3 PE=1 SV=1	0	27.524	15	6	13	6	347	38.9	5.12	40.08	6	0	0	3.13242e+07	High	1
High	Master Protein	Q3UIU2	NADH dehydrogenase [ubiquinone] 1 beta subcomplex subunit 6 OS=Mus musculus OX=10090 GN=Ndufb6 PE=1 SV=3	0	27.52	53	6	14	6	128	15.5	9.79	26.81	6	0	0	5.39892e+07	High	1
High	Master Protein	Q6ZPR5	Sphingomyelin phosphodiesterase 4 OS=Mus musculus OX=10090 GN=Smpd4 PE=1 SV=2	0	27.507	6	4	10	4	823	93.2	8.13	28.25	4	0	0	3.8713e+06	High	1
High	Master Protein	Q9CPR4	60S ribosomal protein L17 OS=Mus musculus OX=10090 GN=Rpl17 PE=1 SV=3	0	27.491	22	3	10	3	184	21.4	10.18	31.97	3	0	0	1.488e+07	High	1
High	Master Protein	Q06138	Calcium-binding protein 39 OS=Mus musculus OX=10090 GN=Cab39 PE=1 SV=2	0	27.465	20	7	25	5	341	39.8	6.89	48.56	7	0	2	4.15665e+07	High	1
High	Master Protein	Q9JI91	Alpha-actinin-2 OS=Mus musculus OX=10090 GN=Actn2 PE=1 SV=2	0	27.464	7	6	11	1	894	103.8	5.45	28.82	6	0	0	1.6209e+06	High	1
High	Master Protein	Q9D9L5	Actin-related protein T2 OS=Mus musculus OX=10090 GN=Actrt2 PE=2 SV=1	0	27.441	19	8	39	8	377	41.6	5.11	68.75	8	0	0	1.4613e+08	High	1
High	Master Protein	Q8C042	Enolase 4 OS=Mus musculus OX=10090 GN=Eno4 PE=1 SV=2	0	27.39	9	4	11	4	619	67.8	5.91	29.97	4	0	0	1.55776e+07	High	1
High	Master Protein	Q9DC29	ATP-binding cassette sub-family B member 6 OS=Mus musculus OX=10090 GN=Abcb6 PE=1 SV=1	0	27.385	6	4	11	4	842	93.7	8.05	29.17	4	0	0	4.32732e+06	High	1
High	Master Protein	O35864	COP9 signalosome complex subunit 5 OS=Mus musculus OX=10090 GN=Cops5 PE=1 SV=3	0	27.379	18	5	21	5	334	37.5	6.54	58.65	5	0	0	4.57116e+07	High	1
High	Master Protein	Q00PI9	Heterogeneous nuclear ribonucleoprotein U-like protein 2 OS=Mus musculus OX=10090 GN=Hnrnpul2 PE=1 SV=2	0	27.341	10	7	17	7	745	84.9	4.89	39.75	7	0	0	2.65711e+07	High	1
High	Master Protein	Q9D6Y7	Mitochondrial peptide methionine sulfoxide reductase OS=Mus musculus OX=10090 GN=Msra PE=1 SV=1	0	27.316	21	4	13	4	233	26	8.41	38.57	4	0	0	1.86048e+07	High	1
High	Master Protein	Q8K4D7	1-phosphatidylinositol 4,5-bisphosphate phosphodiesterase zeta-1 OS=Mus musculus OX=10090 GN=Plcz1 PE=1 SV=1	0	27.27	10	5	10	5	647	74.6	5.63	26.12	5	0	0	1.89557e+07	High	1
High	Master Protein	Q9CQI3	Glia maturation factor beta OS=Mus musculus OX=10090 GN=Gmfb PE=1 SV=3	0	27.188	35	4	16	3	142	16.7	5.16	40.29	4	0	1	5.93202e+07	High	1
High	Master Protein	Q99JW1	Alpha/beta hydrolase domain-containing protein 17A OS=Mus musculus OX=10090 GN=Abhd17a PE=1 SV=1	0	27.172	21	3	8	3	310	33.9	6.76	24.24	3	0	0	1.29726e+07	High	1
High	Master Protein	P13595	Neural cell adhesion molecule 1 OS=Mus musculus OX=10090 GN=Ncam1 PE=1 SV=3	0	27.17	8	7	15	7	1115	119.4	4.83	27.71	7	0	0	2.15087e+07	High	1
High	Master Protein	Q8BLF1	Neutral cholesterol ester hydrolase 1 OS=Mus musculus OX=10090 GN=Nceh1 PE=1 SV=1	0	27.149	17	6	16	6	408	45.7	7.05	28.27	6	0	0	6.38509e+06	High	1
High	Master Protein	Q9D9M0	Serine protease 52 OS=Mus musculus OX=10090 GN=Prss52 PE=2 SV=2	0	27.12	15	4	20	4	321	35.9	8.95	60.61	4	0	0	6.43279e+07	High	1
High	Master Protein	Q5RJI2	Choline transporter-like protein 5 OS=Mus musculus OX=10090 GN=Slc44a5 PE=2 SV=1	0	27.104	7	3	15	3	710	81.4	8.51	39.55	3	0	0	7.64854e+06	High	1
High	Master Protein	Q6ZQI3	Malectin OS=Mus musculus OX=10090 GN=Mlec PE=1 SV=2	0	27.047	33	9	23	9	291	32.3	6.05	46.11	9	0	0	6.67602e+07	High	1
High	Master Protein	O55026	Ectonucleoside triphosphate diphosphohydrolase 2 OS=Mus musculus OX=10090 GN=Entpd2 PE=1 SV=2	0	27.025	13	6	15	6	495	54.3	8.37	24.75	6	0	0	3.14733e+07	High	1
High	Master Protein	Q9ERG0	LIM domain and actin-binding protein 1 OS=Mus musculus OX=10090 GN=Lima1 PE=1 SV=3	0	26.993	9	6	10	6	753	84	6.6	20.88	6	0	0	1.03959e+07	High	1
High	Master Protein	P46412	Glutathione peroxidase 3 OS=Mus musculus OX=10090 GN=Gpx3 PE=1 SV=2	0	26.989	17	4	24	3	226	25.4	8.22	44.58	4	0	0	5.96356e+07	High	1
High	Master Protein	Q9D5E4	Dynein regulatory complex subunit 3 OS=Mus musculus OX=10090 GN=Drc3 PE=1 SV=1	0	26.976	11	7	12	7	523	60.8	4.78	31.13	7	0	0	3.13638e+07	High	1
High	Master Protein	Q8VDQ8	NAD-dependent protein deacetylase sirtuin-2 OS=Mus musculus OX=10090 GN=Sirt2 PE=1 SV=2	0	26.938	15	6	20	6	389	43.2	5.35	39	6	0	0	3.2902e+07	High	1
High	Master Protein	Q9JIK5	Nucleolar RNA helicase 2 OS=Mus musculus OX=10090 GN=Ddx21 PE=1 SV=3	0	26.905	9	7	20	7	851	93.5	9.11	38.9	7	0	0	2.35094e+07	High	1
High	Master Protein	Q63918	Caveolae-associated protein 2 OS=Mus musculus OX=10090 GN=Cavin2 PE=1 SV=3	0	26.876	16	7	23	7	418	46.7	5.21	50.01	7	0	0	6.17203e+07	High	1
High	Master Protein	Q8VEH8	Endoplasmic reticulum lectin 1 OS=Mus musculus OX=10090 GN=Erlec1 PE=1 SV=1	0	26.871	14	5	8	5	483	54.9	6.25	15.05	5	0	0	7.2954e+06	High	1
High	Master Protein	P35979	60S ribosomal protein L12 OS=Mus musculus OX=10090 GN=Rpl12 PE=1 SV=2	0	26.777	34	4	18	4	165	17.8	9.42	56.55	4	0	0	8.28086e+07	High	1
High	Master Protein	Q7TSV6	Putative aspartate aminotransferase, cytoplasmic 2 OS=Mus musculus OX=10090 GN=Got1l1 PE=2 SV=1	0	26.766	14	5	11	5	404	45.4	7.42	26.93	5	0	0	3.82358e+07	High	1
High	Master Protein	Q9DC70	NADH dehydrogenase [ubiquinone] iron-sulfur protein 7, mitochondrial OS=Mus musculus OX=10090 GN=Ndufs7 PE=1 SV=1	0	26.76	23	7	42	7	224	24.7	9.92	98.89	7	0	0	2.21181e+08	High	1
High	Master Protein	B2RQC6	CAD protein OS=Mus musculus OX=10090 GN=Cad PE=1 SV=1	0	26.749	3	7	18	7	2225	243.1	6.43	39.07	7	0	0	9.91877e+06	High	1
High	Master Protein	Q3UDE2	Tubulin--tyrosine ligase-like protein 12 OS=Mus musculus OX=10090 GN=Ttll12 PE=1 SV=1	0	26.731	9	5	16	5	639	74	5.63	34.98	5	0	0	9.16729e+06	High	1
High	Master Protein	Q8CFJ5	Ly6/PLAUR domain-containing 11 OS=Mus musculus OX=10090 GN=Lypd11 PE=1 SV=1	0	26.693	20	3	14	3	196	21	8.13	56.09	3	0	0	1.81737e+08	High	1
High	Master Protein	Q7TNC9	Inositol polyphosphate-5-phosphatase A OS=Mus musculus OX=10090 GN=Inpp5a PE=1 SV=1	0	26.69	15	7	21	7	412	47.6	6.92	44.38	7	0	0	5.21104e+07	High	1
High	Master Protein	P60229	Eukaryotic translation initiation factor 3 subunit E OS=Mus musculus OX=10090 GN=Eif3e PE=1 SV=1	0	26.686	14	6	23	6	445	52.2	6.04	43.8	6	0	0	5.03697e+07	High	1
High	Master Protein	P63024	Vesicle-associated membrane protein 3 OS=Mus musculus OX=10090 GN=Vamp3 PE=1 SV=1	0	26.653	23	3	10	3	103	11.5	8.5	47.94	3	0	0	2.2204e+07	High	1
High	Master Protein	Q9DCH4	Eukaryotic translation initiation factor 3 subunit F OS=Mus musculus OX=10090 GN=Eif3f PE=1 SV=2	0	26.633	19	5	15	5	361	38	5.58	34.8	5	0	0	1.84158e+07	High	1
High	Master Protein	A6H611	Mitochondrial intermediate peptidase OS=Mus musculus OX=10090 GN=Mipep PE=1 SV=1	0	26.629	12	7	12	7	711	80.8	7.15	26.08	7	0	0	1.93713e+07	High	1
High	Master Protein	Q71RI9	Kynurenine--oxoglutarate transaminase 3 OS=Mus musculus OX=10090 GN=Kyat3 PE=1 SV=1	0	26.626	12	5	13	4	455	51.1	8.37	29.12	5	0	0	8.65506e+06	High	1
High	Master Protein	Q8CDN8	Coiled-coil domain-containing protein 38 OS=Mus musculus OX=10090 GN=Ccdc38 PE=2 SV=1	0	26.618	13	8	23	8	563	65.8	8.91	54.58	8	0	0	3.40787e+07	High	1
High	Master Protein	Q3TT99	Glycerophosphodiester phosphodiesterase domain-containing protein 4 OS=Mus musculus OX=10090 GN=Gdpd4 PE=2 SV=1	0	26.612	11	6	18	6	632	73.2	7.25	29.99	6	0	0	6.47091e+07	High	1
High	Master Protein	Q8K596	Sodium/calcium exchanger 2 OS=Mus musculus OX=10090 GN=Slc8a2 PE=1 SV=1	0	26.549	5	4	6	4	921	100.6	5.12	20.87	4	0	0	1.92951e+07	High	1
High	Master Protein	P05063	Fructose-bisphosphate aldolase C OS=Mus musculus OX=10090 GN=Aldoc PE=1 SV=4	0	26.484	18	4	24	2	363	39.4	7.12	60.72	4	0	0	5.23049e+06	High	1
High	Master Protein	P47753	F-actin-capping protein subunit alpha-1 OS=Mus musculus OX=10090 GN=Capza1 PE=1 SV=4	0	26.477	15	3	14	2	286	32.9	5.55	56.03	3	0	0	1.69558e+07	High	1
High	Master Protein	B9EJX3	Protein ATP6V1FNB OS=Mus musculus OX=10090 GN=ATp6v1fnb PE=2 SV=1	0	26.443	28	6	17	6	177	20.4	9.79	51.35	6	0	0	1.23061e+08	High	1
High	Master Protein	P61202	COP9 signalosome complex subunit 2 OS=Mus musculus OX=10090 GN=Cops2 PE=1 SV=1	0	26.389	17	7	17	7	443	51.6	5.53	28.23	7	0	0	27023583	High	1
High	Master Protein	Q7TPV4	Myb-binding protein 1A OS=Mus musculus OX=10090 GN=Mybbp1a PE=1 SV=2	0	26.371	5	6	16	6	1344	151.9	8.95	34.1	6	0	0	1.52706e+07	High	1
High	Master Protein	Q8BK64	Activator of 90 kDa heat shock protein ATPase homolog 1 OS=Mus musculus OX=10090 GN=Ahsa1 PE=1 SV=2	0	26.336	15	4	7	4	338	38.1	5.53	17.63	4	0	0	9974717	High	1
High	Master Protein	Q8BH69	Selenide, water dikinase 1 OS=Mus musculus OX=10090 GN=Sephs1 PE=1 SV=1	0	26.308	13	5	11	5	392	42.9	5.97	30.61	5	0	0	4.804e+06	High	1
High	Master Protein	Q5F204	Putative malate dehydrogenase 1B OS=Mus musculus OX=10090 GN=Mdh1b PE=2 SV=1	0	26.3	13	7	24	7	500	56.3	5.15	47.65	7	0	0	1.16607e+08	High	1
High	Master Protein	Q8BZM1	Glomulin OS=Mus musculus OX=10090 GN=Glmn PE=1 SV=1	0	26.258	9	5	11	5	596	67.7	5.06	17.11	5	0	0	7.93347e+06	High	1
High	Master Protein	Q8C0T9	Adenylate cyclase type 10 OS=Mus musculus OX=10090 GN=Adcy10 PE=1 SV=2	0	26.192	3	4	9	4	1614	186.3	6.9	23.56	4	0	0	2.97956e+06	High	1
High	Master Protein	Q9DAM5	Mitochondrial thiamine pyrophosphate carrier OS=Mus musculus OX=10090 GN=Slc25a19 PE=1 SV=1	0	26.173	19	6	21	6	318	35.6	9.2	34.44	6	0	0	3.82624e+07	High	1
High	Master Protein	Q99MN1	Lysine--tRNA ligase OS=Mus musculus OX=10090 GN=Kars1 PE=1 SV=1	0	26.134	12	8	26	8	595	67.8	5.94	49.53	8	0	0	4.03227e+07	High	1
High	Master Protein	O35658	Complement component 1 Q subcomponent-binding protein, mitochondrial OS=Mus musculus OX=10090 GN=C1qbp PE=1 SV=1	0	26.112	10	3	14	3	278	31	4.92	44.52	3	0	0	87657461	High	1
High	Master Protein	O35488	Long-chain fatty acid transport protein 2 OS=Mus musculus OX=10090 GN=Slc27a2 PE=1 SV=2	0	26.098	13	7	9	7	620	70.4	8.9	17.91	7	0	0	4.48853e+07	High	1
High	Master Protein	A0A1Y7VMD6	Leucine-rich repeat-containing 74A OS=Mus musculus OX=10090 GN=Lrrc74a PE=4 SV=1	0	26.07	13	7	23	7	494	55.2	5.29	39.65	7	0	0	7.82729e+07	High	1
High	Master Protein	Q9JK23	Proteasome assembly chaperone 1 OS=Mus musculus OX=10090 GN=Psmg1 PE=1 SV=1	0	26.041	25	6	10	6	289	33.1	6.37	30.22	6	0	0	5.89248e+07	High	1
High	Master Protein	P62830	60S ribosomal protein L23 OS=Mus musculus OX=10090 GN=Rpl23 PE=1 SV=1	0	26.03	40	4	7	4	140	14.9	10.51	18.49	4	0	0	1.47617e+07	High	1
High	Master Protein	Q9DA77	Testis-expressed protein 29 OS=Mus musculus OX=10090 GN=Tex29 PE=1 SV=1	0	25.974	18	4	16	4	186	20.9	7.85	43.62	4	0	0	9.07346e+07	High	1
High	Master Protein	A2RSG8	A disintegrin and metallopeptidase domain 34 OS=Mus musculus OX=10090 GN=Adam34 PE=2 SV=1	0	25.926	7	4	16	4	714	80.5	6.32	38.64	4	0	0	3.88192e+07	High	1
High	Master Protein	Q8BP40	Lysophosphatidic acid phosphatase type 6 OS=Mus musculus OX=10090 GN=Acp6 PE=1 SV=1	0	25.896	16	6	20	6	418	47.6	7.72	47.43	6	0	0	4.71856e+07	High	1
High	Master Protein	E9Q9F7	Coiled-coil domain-containing 146 OS=Mus musculus OX=10090 GN=Ccdc146 PE=1 SV=1	0	25.89	8	9	24	9	977	115	6.84	39.26	9	0	0	4.30169e+07	High	1
High	Master Protein	Q9JMB7	Piwi-like protein 1 OS=Mus musculus OX=10090 GN=Piwil1 PE=1 SV=1	0	25.869	9	8	20	8	862	98.5	9.38	35.55	8	0	0	2.64696e+07	High	1
High	Master Protein	Q99JP7	Glutathione hydrolase 7 OS=Mus musculus OX=10090 GN=Ggt7 PE=1 SV=2	0	25.839	10	6	13	6	662	70.2	5.06	31.72	6	0	0	1.11975e+07	High	1
High	Master Protein	Q9DBL9	1-acylglycerol-3-phosphate O-acyltransferase ABHD5 OS=Mus musculus OX=10090 GN=Abhd5 PE=1 SV=1	0	25.803	13	3	15	3	351	39.1	6.79	42	3	0	0	6.77062e+06	High	1
High	Master Protein	P54869	Hydroxymethylglutaryl-CoA synthase, mitochondrial OS=Mus musculus OX=10090 GN=Hmgcs2 PE=1 SV=2	0	25.801	15	7	27	6	508	56.8	8.41	49.99	7	0	1	67549255	High	1
High	Master Protein	P11985	Dynein light chain Tctex-type protein 2 OS=Mus musculus OX=10090 GN=Dynlt2 PE=1 SV=2	0	25.694	21	4	21	4	191	22.4	8.78	49.28	4	0	0	6.73221e+07	High	1
High	Master Protein	Q9CXY9	GPI-anchor transamidase OS=Mus musculus OX=10090 GN=Pigk PE=1 SV=2	0	25.624	14	6	16	6	395	44.9	6.54	36.33	6	0	0	1.67856e+07	High	1
High	Master Protein	Q9JHJ0	Tropomodulin-3 OS=Mus musculus OX=10090 GN=Tmod3 PE=1 SV=1	0	25.612	16	5	12	5	352	39.5	5.14	33.55	5	0	0	2.36328e+07	High	1
High	Master Protein	Q6PDI5	Proteasome adapter and scaffold protein ECM29 OS=Mus musculus OX=10090 GN=Ecpas PE=1 SV=3	0	25.583	5	7	9	7	1840	203.6	7.06	13.88	7	0	0	1.40517e+06	High	1
High	Master Protein	Q9CR60	Vesicle transport protein GOT1B OS=Mus musculus OX=10090 GN=Golt1b PE=1 SV=1	0	25.555	19	3	12	3	138	15.4	10.58	37.52	3	0	0	6.08338e+06	High	1
High	Master Protein	P62331	ADP-ribosylation factor 6 OS=Mus musculus OX=10090 GN=Arf6 PE=1 SV=2	0	25.555	25	3	14	3	175	20.1	8.95	34.3	3	0	0	3.9121e+07	High	1
High	Master Protein	Q9JIF7	Coatomer subunit beta OS=Mus musculus OX=10090 GN=Copb1 PE=1 SV=1	0	25.506	6	5	10	5	953	107	6	11.25	5	0	0	1.07397e+07	High	1
High	Master Protein	P97823	Acyl-protein thioesterase 1 OS=Mus musculus OX=10090 GN=Lypla1 PE=1 SV=1	0	25.429	26	4	19	4	230	24.7	6.62	36.84	4	0	0	8.19751e+07	High	1
High	Master Protein	Q9Z0R9	Acyl-CoA 6-desaturase OS=Mus musculus OX=10090 GN=Fads2 PE=1 SV=1	0	25.425	9	4	13	4	444	52.4	8.82	38.4	4	0	0	1.58807e+07	High	1
High	Master Protein	P32261	Antithrombin-III OS=Mus musculus OX=10090 GN=Serpinc1 PE=1 SV=1	0	25.403	15	7	14	7	465	52	6.46	29.03	7	0	0	1.87055e+07	High	1
High	Master Protein	Q9CPT0	Apoptosis facilitator Bcl-2-like protein 14 OS=Mus musculus OX=10090 GN=Bcl2l14 PE=1 SV=1	0	25.391	22	8	13	8	328	37	7.49	29.48	8	0	0	4.96616e+07	High	1
High	Master Protein	Q9Z2C8	Y-box-binding protein 2 OS=Mus musculus OX=10090 GN=Ybx2 PE=1 SV=1	0	25.352	11	3	10	3	360	38.2	10.95	32.65	3	0	0	1.33397e+07	High	1
High	Master Protein	P63037	DnaJ homolog subfamily A member 1 OS=Mus musculus OX=10090 GN=Dnaja1 PE=1 SV=1	0	25.34	14	4	11	4	397	44.8	7.08	22.41	4	0	0	8.7224e+06	High	1
High	Master Protein	B7ZMP1	Xaa-Pro aminopeptidase 3 OS=Mus musculus OX=10090 GN=Xpnpep3 PE=1 SV=1	0	25.336	8	4	13	4	506	56.6	7.68	35.16	4	0	0	3.73998e+07	High	1
High	Master Protein	Q9D819	Inorganic pyrophosphatase OS=Mus musculus OX=10090 GN=Ppa1 PE=1 SV=1	0	25.335	17	5	15	5	289	32.6	5.6	32.98	5	0	0	29757648	High	1
High	Master Protein	Q9DAM9	Fibronectin type 3 and ankyrin repeat domains 1 protein OS=Mus musculus OX=10090 GN=Fank1 PE=1 SV=1	0	25.321	13	3	9	3	344	38.2	7.43	26.98	3	0	0	1.94786e+07	High	1
High	Master Protein	Q61475	Complement decay-accelerating factor, GPI-anchored OS=Mus musculus OX=10090 GN=Cd55 PE=1 SV=2	0	25.32	22	8	16	4	390	42.6	8.4	35.22	8	0	4	1.18064e+08	High	1
High	Master Protein	P09528	Ferritin heavy chain OS=Mus musculus OX=10090 GN=Fth1 PE=1 SV=2	0	25.32	24	5	17	5	182	21.1	5.88	35.76	5	0	0	7.89271e+07	High	1
High	Master Protein	P56376	Acylphosphatase-1 OS=Mus musculus OX=10090 GN=Acyp1 PE=1 SV=2	0	25.317	46	4	13	4	99	11.2	9.04	44.16	4	0	0	2.90014e+07	High	1
High	Master Protein	Q6R0H7	Guanine nucleotide-binding protein G(s) subunit alpha isoforms XLas OS=Mus musculus OX=10090 GN=Gnas PE=1 SV=1	0	25.315	6	7	24	6	1133	121.4	4.81	52.46	7	0	0	4.69916e+07	High	1
High	Master Protein	Q60928	Glutathione hydrolase 1 proenzyme OS=Mus musculus OX=10090 GN=Ggt1 PE=1 SV=1	0	25.295	12	7	14	7	568	61.5	7.15	33.97	7	0	0	3.84205e+07	High	1
High	Master Protein	Q9ERU9	E3 SUMO-protein ligase RanBP2 OS=Mus musculus OX=10090 GN=Ranbp2 PE=1 SV=2	0	25.283	2	6	7	6	3053	340.9	6.18	15.95	6	0	0	5.02902e+06	High	1
High	Master Protein	D6MZJ6	Sphingomyelin phosphodiesterase 5 OS=Mus musculus OX=10090 GN=Smpd5 PE=1 SV=1	0	25.25	10	3	15	3	483	53.8	8.65	51.32	3	0	0	6.14633e+07	High	1
High	Master Protein	Q921M3	Splicing factor 3B subunit 3 OS=Mus musculus OX=10090 GN=Sf3b3 PE=1 SV=1	0	25.137	6	6	11	6	1217	135.5	5.26	18.38	6	0	0	1.23879e+07	High	1
High	Master Protein	Q3UE17	RNA-binding protein MEX3D OS=Mus musculus OX=10090 GN=Mex3d PE=1 SV=2	0	25.123	7	3	9	3	643	65.3	5.63	27.98	3	0	0	1.86629e+07	High	1
High	Master Protein	P57746	V-type proton ATPase subunit D OS=Mus musculus OX=10090 GN=Atp6v1d PE=1 SV=1	0	25.118	26	6	18	6	247	28.4	9.45	38.99	6	0	0	4.29471e+07	High	1
High	Master Protein	Q9EPB5	Serine hydrolase-like protein OS=Mus musculus OX=10090 GN=Serhl PE=1 SV=1	0	25.11	20	5	14	5	311	35.3	8.1	29.77	5	0	0	2.55648e+07	High	1
High	Master Protein	Q9CR86	Calcium-regulated heat stable protein 1 OS=Mus musculus OX=10090 GN=Carhsp1 PE=1 SV=1	0	25.04	35	2	14	2	148	16.1	8.21	54.97	2	0	0	2.49077e+07	High	1
High	Master Protein	Q5SUV2	MYCBP-associated protein OS=Mus musculus OX=10090 GN=Mycbpap PE=1 SV=1	0	25.038	8	9	12	9	932	106.4	8.65	21.79	9	0	0	3.47075e+07	High	1
High	Master Protein	A0A338P6G2	Coiled-coil domain-containing 188 OS=Mus musculus OX=10090 GN=Ccdc188 PE=4 SV=1	0	25.026	13	5	8	5	436	47.6	8.43	25.69	5	0	0	43978726	High	1
High	Master Protein	Q05D44	Eukaryotic translation initiation factor 5B OS=Mus musculus OX=10090 GN=Eif5b PE=1 SV=2	0	25.017	6	3	6	3	1216	137.5	5.59	23.43	3	0	0	1.45035e+06	High	1
High	Master Protein	Q60676	Serine/threonine-protein phosphatase 5 OS=Mus musculus OX=10090 GN=Ppp5c PE=1 SV=3	0	25.015	15	8	17	8	499	56.8	6.2	27.24	8	0	0	1.87985e+07	High	1
High	Master Protein	Q9D2V7	Coronin-7 OS=Mus musculus OX=10090 GN=Coro7 PE=1 SV=2	0	24.993	6	5	13	5	922	100.7	5.77	29.05	5	0	0	1.87024e+07	High	1
High	Master Protein	Q63850	Nuclear pore glycoprotein p62 OS=Mus musculus OX=10090 GN=Nup62 PE=1 SV=2	0	24.988	9	4	9	4	526	53.2	5.31	28.64	4	0	0	7.36729e+06	High	1
High	Master Protein	Q8CH19	Casein kinase II subunit alpha'-interacting protein OS=Mus musculus OX=10090 GN=Csnka2ip PE=1 SV=2	0	24.942	8	5	7	5	720	79.2	9.63	13.79	5	0	0	4.0978e+06	High	1
High	Master Protein	P99028	Cytochrome b-c1 complex subunit 6, mitochondrial OS=Mus musculus OX=10090 GN=Uqcrh PE=1 SV=2	0	24.926	47	4	19	4	89	10.4	4.87	55.79	4	0	0	1.06477e+08	High	1
High	Master Protein	P48453	Serine/threonine-protein phosphatase 2B catalytic subunit beta isoform OS=Mus musculus OX=10090 GN=Ppp3cb PE=1 SV=2	0	24.897	10	5	20	2	525	59.1	5.91	46.51	5	0	0	4.1632e+06	High	1
High	Master Protein	O70456	14-3-3 protein sigma OS=Mus musculus OX=10090 GN=Sfn PE=1 SV=2	0	24.892	24	5	49	1	248	27.7	4.78	96.87	5	0	0		High	1
High	Master Protein	Q6NXH9	Keratin, type II cytoskeletal 73 OS=Mus musculus OX=10090 GN=Krt73 PE=1 SV=1	0	24.883	9	5	26	1	539	58.9	8.09	63.28	5	0	0	1.27277e+06	High	1
High	Master Protein	P11928	2'-5'-oligoadenylate synthase 1A OS=Mus musculus OX=10090 GN=Oas1a PE=1 SV=2	0	24.883	12	3	5	3	367	42.4	8.09	20.31	3	0	0	3.96247e+06	High	1
High	Master Protein	Q9CQZ6	NADH dehydrogenase [ubiquinone] 1 beta subcomplex subunit 3 OS=Mus musculus OX=10090 GN=Ndufb3 PE=1 SV=1	0	24.858	28	3	9	3	104	11.7	9.04	24.8	3	0	0	5.73302e+07	High	1
High	Master Protein	Q9JIB0	Ran guanine nucleotide release factor OS=Mus musculus OX=10090 GN=Rangrf PE=1 SV=1	0	24.834	19	3	11	3	185	20.4	5.45	31.8	3	0	0	3.33324e+07	High	1
High	Master Protein	Q64176	Carboxylesterase 1E OS=Mus musculus OX=10090 GN=Ces1e PE=1 SV=1	0	24.82	11	6	15	4	562	61.5	6.15	43.5	6	0	0	3.34236e+06	High	1
High	Master Protein	Q9D2H5	Tripartite motif-containing protein 42 OS=Mus musculus OX=10090 GN=Trim42 PE=2 SV=2	0	24.754	7	3	4	3	723	82.9	8.09	9.06	3	0	0	3982334	High	1
High	Master Protein	Q6ZWN5	40S ribosomal protein S9 OS=Mus musculus OX=10090 GN=Rps9 PE=1 SV=3	0	24.747	35	10	26	10	194	22.6	10.65	55.9	10	0	0	1.46158e+08	High	1
High	Master Protein	Q6P9J9	Anoctamin-6 OS=Mus musculus OX=10090 GN=Ano6 PE=1 SV=1	0	24.67	5	4	8	4	911	106.2	6.76	23.27	4	0	0	6.24257e+06	High	1
High	Master Protein	Q99020	Heterogeneous nuclear ribonucleoprotein A/B OS=Mus musculus OX=10090 GN=Hnrnpab PE=1 SV=1	0	24.667	26	7	19	6	285	30.8	7.91	45.19	7	0	0	48702641	High	1
High	Master Protein	Q80XL6	Acyl-CoA dehydrogenase family member 11 OS=Mus musculus OX=10090 GN=Acad11 PE=1 SV=2	0	24.664	8	6	11	6	779	87.3	8.43	28.86	6	0	0	2.5296e+07	High	1
High	Master Protein	Q07076	Annexin A7 OS=Mus musculus OX=10090 GN=Anxa7 PE=1 SV=2	0	24.611	15	7	20	7	463	49.9	6.18	40.97	7	0	0	6.32741e+07	High	1
High	Master Protein	Q91WP6	Serine protease inhibitor A3N OS=Mus musculus OX=10090 GN=Serpina3n PE=1 SV=1	0	24.599	6	3	6	1	418	46.7	5.82	9.91	3	0	0	495780	High	1
High	Master Protein	Q3TL44	NLR family member X1 OS=Mus musculus OX=10090 GN=Nlrx1 PE=1 SV=1	0	24.467	6	5	6	5	975	107.8	7.37	17.89	5	0	0	4.68537e+06	High	1
High	Master Protein	Q61937	Nucleophosmin OS=Mus musculus OX=10090 GN=Npm1 PE=1 SV=1	0	24.445	27	8	20	8	292	32.5	4.77	38.27	8	0	0	1.12961e+08	High	1
High	Master Protein	Q6ZWQ0	Nesprin-2 OS=Mus musculus OX=10090 GN=Syne2 PE=1 SV=2	0	24.429	2	8	9	7	6874	782.2	5.33	9.73	8	0	1	6.65593e+06	High	1
High	Master Protein	P61089	Ubiquitin-conjugating enzyme E2 N OS=Mus musculus OX=10090 GN=Ube2n PE=1 SV=1	0	24.422	34	5	10	5	152	17.1	6.57	27.57	5	0	0	1.78959e+07	High	1
High	Master Protein	Q00519	Xanthine dehydrogenase/oxidase OS=Mus musculus OX=10090 GN=Xdh PE=1 SV=5	0	24.405	4	5	11	5	1335	146.5	7.56	31.5	5	0	0	1.18642e+07	High	1
High	Master Protein	P63011	Ras-related protein Rab-3A OS=Mus musculus OX=10090 GN=Rab3a PE=1 SV=1	0	24.393	15	4	12	1	220	25	5.03	29.59	4	0	0	9.54332e+06	High	1
High	Master Protein	Q62186	Translocon-associated protein subunit delta OS=Mus musculus OX=10090 GN=Ssr4 PE=1 SV=1	0	24.39	25	3	10	3	172	18.9	5.78	30	3	0	0	1.60397e+07	High	1
High	Master Protein	Q99MZ7	Peroxisomal trans-2-enoyl-CoA reductase OS=Mus musculus OX=10090 GN=Pecr PE=1 SV=1	0	24.308	22	4	8	4	303	32.4	8.29	20.44	4	0	0	1.681e+07	High	1
High	Master Protein	Q9Z1K5	E3 ubiquitin-protein ligase ARIH1 OS=Mus musculus OX=10090 GN=Arih1 PE=1 SV=3	0	24.292	13	7	13	7	555	64	5.08	20.37	7	0	0	8.83242e+06	High	1
High	Master Protein	Q9WTX6	Cullin-1 OS=Mus musculus OX=10090 GN=Cul1 PE=1 SV=1	0	24.279	8	6	10	6	776	89.6	8	20.68	6	0	0	1.0105e+07	High	1
High	Master Protein	A2ARP9	Cation channel sperm-associated protein 2 OS=Mus musculus OX=10090 GN=Catsper2 PE=1 SV=2	0	24.277	7	4	10	4	588	68.5	5.03	24.66	4	0	0	4.06546e+07	High	1
High	Master Protein	P63158	High mobility group protein B1 OS=Mus musculus OX=10090 GN=Hmgb1 PE=1 SV=2	0	24.224	27	6	20	5	215	24.9	5.74	40.16	6	0	1	3.4658e+07	High	1
High	Master Protein	P34022	Ran-specific GTPase-activating protein OS=Mus musculus OX=10090 GN=Ranbp1 PE=1 SV=2	0	24.184	16	5	25	5	203	23.6	5.22	45	5	0	0	6.23903e+07	High	1
High	Master Protein	Q9WUR2	Enoyl-CoA delta isomerase 2 OS=Mus musculus OX=10090 GN=Eci2 PE=1 SV=2	0	24.178	12	5	18	5	391	43.2	8.92	41.68	5	0	0	3.24083e+07	High	1
High	Master Protein	P59325	Eukaryotic translation initiation factor 5 OS=Mus musculus OX=10090 GN=Eif5 PE=1 SV=1	0	24.115	15	6	16	6	429	48.9	5.52	39.8	6	0	0	2.36914e+07	High	1
High	Master Protein	Q3TMH2	Secernin-3 OS=Mus musculus OX=10090 GN=Scrn3 PE=1 SV=1	0	24.112	11	4	6	4	418	47.6	5.66	14.92	4	0	0	2.18835e+06	High	1
High	Master Protein	Q8K248	4-hydroxyphenylpyruvate dioxygenase-like protein OS=Mus musculus OX=10090 GN=Hpdl PE=2 SV=1	0	24.111	12	4	18	4	371	39.9	6.84	43.74	4	0	0	3.62015e+07	High	1
High	Master Protein	Q8BHD7	Polypyrimidine tract-binding protein 3 OS=Mus musculus OX=10090 GN=Ptbp3 PE=1 SV=1	0	24.081	9	5	14	3	523	56.7	9.13	30.24	5	0	0	4.37391e+06	High	1
High	Master Protein	Q6ZQH8	Nucleoporin NUP188 OS=Mus musculus OX=10090 GN=Nup188 PE=1 SV=2	0	24.023	3	5	17	5	1759	196.6	7.01	28.62	5	0	0	6.5923e+06	High	1
High	Master Protein	P00493	Hypoxanthine-guanine phosphoribosyltransferase OS=Mus musculus OX=10090 GN=Hprt1 PE=1 SV=3	0	23.998	26	5	19	5	218	24.6	6.68	42.62	5	0	0	2.74296e+07	High	1
High	Master Protein	Q9DBE8	Alpha-1,3/1,6-mannosyltransferase ALG2 OS=Mus musculus OX=10090 GN=Alg2 PE=1 SV=2	0	23.992	11	4	12	4	415	47.4	7.97	20.51	4	0	0	5.78938e+06	High	1
High	Master Protein	P41245	Matrix metalloproteinase-9 OS=Mus musculus OX=10090 GN=Mmp9 PE=1 SV=2	0	23.966	9	6	17	6	730	80.5	6.09	38.42	6	0	0	1.82531e+07	High	1
High	Master Protein	Q9EPU0	Regulator of nonsense transcripts 1 OS=Mus musculus OX=10090 GN=Upf1 PE=1 SV=2	0	23.96	5	5	15	5	1124	123.9	6.61	23.02	5	0	0	4.71495e+06	High	1
High	Master Protein	E9Q0F0	Keratin 78 OS=Mus musculus OX=10090 GN=Krt78 PE=1 SV=1	0	23.959	2	3	21	2	1068	112.2	7.97	55.85	3	0	0	4.65019e+08	High	1
High	Master Protein	P36371	Antigen peptide transporter 2 OS=Mus musculus OX=10090 GN=Tap2 PE=1 SV=1	0	23.956	6	4	9	4	702	77.4	7.24	27.54	4	0	0	1.3354e+07	High	1
High	Master Protein	Q8BVC1	Beta-defensin 22 OS=Mus musculus OX=10090 GN=Defb22 PE=1 SV=1	0	23.939	19	5	22	5	179	17.7	9.61	49.78	5	0	0	6.3172e+07	High	1
High	Master Protein	Q8BH58	TIP41-like protein OS=Mus musculus OX=10090 GN=Tiprl PE=1 SV=1	0	23.909	27	6	18	6	271	31.2	5.63	35.03	6	0	0	1.48713e+07	High	1
High	Master Protein	Q3U213	Protein SERAC1 OS=Mus musculus OX=10090 GN=Serac1 PE=2 SV=1	0	23.853	8	5	11	5	654	73.9	8.18	26.57	5	0	0	1.17531e+07	High	1
High	Master Protein	P10404	MLV-related proviral Env polyprotein OS=Mus musculus OX=10090 PE=1 SV=3	0	23.852	8	4	13	4	641	69.6	7.96	38.25	4	0	0	2.68939e+07	High	1
High	Master Protein	P21958	Antigen peptide transporter 1 OS=Mus musculus OX=10090 GN=Tap1 PE=1 SV=3	0	23.843	10	7	9	7	724	78.8	8.79	18.51	7	0	0	8.90576e+06	High	1
High	Master Protein	Q9Z1D1	Eukaryotic translation initiation factor 3 subunit G OS=Mus musculus OX=10090 GN=Eif3g PE=1 SV=2	0	23.827	20	5	12	5	320	35.6	5.9	29.84	5	0	0	7.86641e+06	High	1
High	Master Protein	Q9DAF1	RIKEN cDNA 1700012A03 gene OS=Mus musculus OX=10090 GN=1700012A03Rik PE=2 SV=1	0	23.781	45	4	7	4	130	14.9	8.59	22.98	4	0	0	4.41029e+07	High	1
High	Master Protein	P51863	V-type proton ATPase subunit d 1 OS=Mus musculus OX=10090 GN=Atp6v0d1 PE=1 SV=2	0	23.752	15	5	17	5	351	40.3	5	40.27	5	0	0	3.65333e+07	High	1
High	Master Protein	O88545	COP9 signalosome complex subunit 6 OS=Mus musculus OX=10090 GN=Cops6 PE=1 SV=1	0	23.727	16	5	17	5	324	35.9	5.73	40.1	5	0	0	3.35837e+07	High	1
High	Master Protein	P35441	Thrombospondin-1 OS=Mus musculus OX=10090 GN=Thbs1 PE=1 SV=1	0	23.667	6	7	17	6	1170	129.6	4.96	33.07	7	0	1	2.48237e+07	High	1
High	Master Protein	P97315	Cysteine and glycine-rich protein 1 OS=Mus musculus OX=10090 GN=Csrp1 PE=1 SV=3	0	23.663	25	3	7	3	193	20.6	8.57	21.82	3	0	0	3.28394e+06	High	1
High	Master Protein	Q99JI6	Ras-related protein Rap-1b OS=Mus musculus OX=10090 GN=Rap1b PE=1 SV=2	0	23.662	38	7	15	7	184	20.8	5.78	31.33	7	0	0	6.37673e+07	High	1
High	Master Protein	Q571I9	Aldehyde dehydrogenase family 16 member A1 OS=Mus musculus OX=10090 GN=Aldh16a1 PE=1 SV=2	0	23.646	8	5	14	5	802	84.7	6.32	43.85	5	0	0	3.89459e+07	High	1
High	Master Protein	A2RT91	Ankyrin and armadillo repeat-containing protein OS=Mus musculus OX=10090 GN=Ankar PE=2 SV=1	0	23.635	4	5	16	5	1465	165.2	7.68	26.45	5	0	0	8.27072e+06	High	1
High	Master Protein	Q99KC8	von Willebrand factor A domain-containing protein 5A OS=Mus musculus OX=10090 GN=Vwa5a PE=1 SV=2	0	23.54	8	6	15	5	793	87.1	6.58	25.9	6	0	1	1.38675e+07	High	1
High	Master Protein	Q9CQU8	Mitochondrial inner membrane protease subunit 1 OS=Mus musculus OX=10090 GN=Immp1l PE=1 SV=1	0	23.539	29	4	9	4	166	18.5	8.16	22.15	4	0	0	4.4109e+07	High	1
High	Master Protein	Q6PD26	GPI transamidase component PIG-S OS=Mus musculus OX=10090 GN=Pigs PE=1 SV=3	0	23.516	9	4	14	4	555	61.7	6.93	34.04	4	0	0	2.82123e+07	High	1
High	Master Protein	A2RSX4	Protein STPG3 OS=Mus musculus OX=10090 GN=Stpg3 PE=2 SV=1	0	23.501	14	3	7	3	306	34.7	9.99	18.04	3	0	0	1.23729e+07	High	1
High	Master Protein	Q9D1H7	Golgi to ER traffic protein 4 homolog OS=Mus musculus OX=10090 GN=Get4 PE=1 SV=2	0	23.485	16	4	15	4	327	36.5	5.41	36.83	4	0	0	7.62217e+06	High	1
High	Master Protein	Q8BL97	Serine/arginine-rich splicing factor 7 OS=Mus musculus OX=10090 GN=Srsf7 PE=1 SV=1	0	23.47	15	5	15	5	267	30.8	11.9	30.73	5	0	0	4.78642e+07	High	1
High	Master Protein	Q9JHS4	ATP-dependent Clp protease ATP-binding subunit clpX-like, mitochondrial OS=Mus musculus OX=10090 GN=Clpx PE=1 SV=2	0	23.454	9	4	5	4	634	69.2	7.71	15.58	4	0	0	5160261	High	1
High	Master Protein	O70145	Neutrophil cytosol factor 2 OS=Mus musculus OX=10090 GN=Ncf2 PE=1 SV=1	0	23.396	13	7	16	7	525	59.4	6.61	34.63	7	0	0	7.94504e+07	High	1
High	Master Protein	Q9DBG7	Signal recognition particle receptor subunit alpha OS=Mus musculus OX=10090 GN=Srpra PE=1 SV=1	0	23.39	9	5	14	5	636	69.6	8.95	14.3	5	0	0	5.14854e+06	High	1
High	Master Protein	Q91VU0	Protein FAM3C OS=Mus musculus OX=10090 GN=Fam3c PE=1 SV=1	0	23.384	26	6	11	6	227	24.7	8.29	25.9	6	0	0	4.11415e+07	High	1
High	Master Protein	Q05144	Ras-related C3 botulinum toxin substrate 2 OS=Mus musculus OX=10090 GN=Rac2 PE=1 SV=1	0	23.344	33	6	15	2	192	21.4	7.61	33.82	6	0	4	1.30619e+08	High	1
High	Master Protein	Q9CQT1	Methylthioribose-1-phosphate isomerase OS=Mus musculus OX=10090 GN=Mri1 PE=1 SV=1	0	23.341	13	4	11	4	369	39.4	5.91	40.23	4	0	0	8.33677e+06	High	1
High	Master Protein	Q9JM51	Prostaglandin E synthase OS=Mus musculus OX=10090 GN=Ptges PE=1 SV=1	0	23.329	14	4	9	4	153	17.3	9.39	23.02	4	0	0	4.14111e+07	High	1
High	Master Protein	P09055	Integrin beta-1 OS=Mus musculus OX=10090 GN=Itgb1 PE=1 SV=1	0	23.327	8	6	9	6	798	88.2	5.94	30.32	6	0	0	1.57705e+07	High	1
High	Master Protein	C0HK80	Adipocyte-related X-chromosome expressed sequence 2 OS=Mus musculus OX=10090 GN=Arxes2 PE=1 SV=1	0	23.317	22	5	12	5	180	20.1	9.6	25.69	5	0	0	2.31634e+07	High	1
High	Master Protein	Q8BGP6	Probable mitochondrial glutathione transporter SLC25A40 OS=Mus musculus OX=10090 GN=Slc25a40 PE=1 SV=1	0	23.277	18	6	18	6	337	37.9	8.95	40.15	6	0	0	4.97409e+07	High	1
High	Master Protein	Q9Z0J0	NPC intracellular cholesterol transporter 2 OS=Mus musculus OX=10090 GN=Npc2 PE=1 SV=1	0	23.229	33	5	25	5	149	16.4	7.68	44.47	5	0	0	7.8439e+07	High	1
High	Master Protein	Q62351	Transferrin receptor protein 1 OS=Mus musculus OX=10090 GN=Tfrc PE=1 SV=1	0	23.227	9	6	11	6	763	85.7	6.57	19.79	6	0	0	8.54728e+06	High	1
High	Master Protein	O09114	Prostaglandin-H2 D-isomerase OS=Mus musculus OX=10090 GN=Ptgds PE=1 SV=1	0	23.178	25	6	29	6	189	21.1	8.25	62.28	6	0	0	9.81316e+07	High	1
High	Master Protein	P46061	Ran GTPase-activating protein 1 OS=Mus musculus OX=10090 GN=Rangap1 PE=1 SV=2	0	23.156	12	6	11	6	589	63.5	4.68	29.37	6	0	0	9.35569e+06	High	1
High	Master Protein	Q67BT3	Na(+)/citrate cotransporter OS=Mus musculus OX=10090 GN=Slc13a5 PE=1 SV=1	0	23.15	6	4	12	4	572	63.8	7.64	34.9	4	0	0	2.28496e+07	High	1
High	Master Protein	Q91VC9	Growth hormone-inducible transmembrane protein OS=Mus musculus OX=10090 GN=Ghitm PE=1 SV=1	0	23.137	12	4	20	4	346	37.3	9.8	49.38	4	0	0	158096816	High	1
High	Master Protein	P58742	Aladin OS=Mus musculus OX=10090 GN=Aaas PE=1 SV=1	0	23.134	12	5	14	5	546	59.4	6.87	27.07	5	0	0	1.04389e+07	High	1
High	Master Protein	P31230	Aminoacyl tRNA synthase complex-interacting multifunctional protein 1 OS=Mus musculus OX=10090 GN=Aimp1 PE=1 SV=2	0	23.123	14	3	15	3	310	34	8.35	46.82	3	0	0	1.76014e+07	High	1
High	Master Protein	Q9D9W0	Speriolin-like protein OS=Mus musculus OX=10090 GN=Spatc1l PE=1 SV=1	0	23.109	11	3	6	2	342	38.1	8.09	18.94	3	0	0	1.35117e+06	High	1
High	Master Protein	Q810N6	Ankyrin repeat domain-containing protein 45 OS=Mus musculus OX=10090 GN=Ankrd45 PE=1 SV=1	0	23.011	17	3	7	3	248	27.7	4.83	22.34	3	0	0	5.14661e+06	High	1
High	Master Protein	Q9ERV1	E3 ubiquitin-protein ligase makorin-2 OS=Mus musculus OX=10090 GN=Mkrn2 PE=1 SV=2	0	23.002	11	4	7	4	416	46.6	7.34	21.22	4	0	0	1.5277e+07	High	1
High	Master Protein	Q3KNM2	E3 ubiquitin-protein ligase MARCHF5 OS=Mus musculus OX=10090 GN=Marchf5 PE=1 SV=1	0	22.948	17	4	12	4	278	31.2	8.7	20.38	4	0	0	8.80661e+06	High	1
High	Master Protein	O08688	Calpain-5 OS=Mus musculus OX=10090 GN=Capn5 PE=1 SV=1	0	22.907	6	3	9	3	640	72.9	7.36	29.01	3	0	0	3.5791e+06	High	1
High	Master Protein	Q9CR57	60S ribosomal protein L14 OS=Mus musculus OX=10090 GN=Rpl14 PE=1 SV=3	0	22.896	15	3	16	3	217	23.5	11.02	39.15	3	0	0	4.60672e+07	High	1
High	Master Protein	P62715	Serine/threonine-protein phosphatase 2A catalytic subunit beta isoform OS=Mus musculus OX=10090 GN=Ppp2cb PE=1 SV=1	0	22.885	22	5	15	4	309	35.6	5.43	39.48	5	0	0	7.69313e+07	High	1
High	Master Protein	Q64511	DNA topoisomerase 2-beta OS=Mus musculus OX=10090 GN=Top2b PE=1 SV=2	0	22.885	5	7	12	7	1612	181.8	8.29	21.61	7	0	0	1.00655e+07	High	1
High	Master Protein	Q9D0M1	Phosphoribosyl pyrophosphate synthase-associated protein 1 OS=Mus musculus OX=10090 GN=Prpsap1 PE=1 SV=1	0	22.884	17	4	16	3	356	39.4	7.2	39.28	4	0	0	4.09205e+06	High	1
High	Master Protein	Q8BH24	Transmembrane 9 superfamily member 4 OS=Mus musculus OX=10090 GN=Tm9sf4 PE=1 SV=1	0	22.883	7	4	9	4	643	74.6	7.23	24.64	4	0	0	3.27548e+07	High	1
High	Master Protein	Q8K1J6	CCA tRNA nucleotidyltransferase 1, mitochondrial OS=Mus musculus OX=10090 GN=Trnt1 PE=1 SV=1	0	22.788	18	8	28	8	434	49.9	8.56	57.04	8	0	0	6.10978e+07	High	1
High	Master Protein	P62245	40S ribosomal protein S15a OS=Mus musculus OX=10090 GN=Rps15a PE=1 SV=2	0	22.774	41	6	29	6	130	14.8	10.13	50.07	6	0	0	1.01522e+08	High	1
High	Master Protein	O54982	Potassium channel subfamily U member 1 OS=Mus musculus OX=10090 GN=Kcnu1 PE=1 SV=2	0	22.757	5	5	15	5	1121	126.8	8.1	35.37	5	0	0	2.90863e+07	High	1
High	Master Protein	Q9CXZ1	NADH dehydrogenase [ubiquinone] iron-sulfur protein 4, mitochondrial OS=Mus musculus OX=10090 GN=Ndufs4 PE=1 SV=3	0	22.694	31	5	17	5	175	19.8	9.99	44.67	5	0	0	7.77296e+07	High	1
High	Master Protein	Q9D2K4	IQ domain-containing protein H OS=Mus musculus OX=10090 GN=Iqch PE=2 SV=3	0	22.66	4	3	4	3	1071	122.5	9	11.28	3	0	0	1.30759e+06	High	1
High	Master Protein	Q91VJ2	Caveolae-associated protein 3 OS=Mus musculus OX=10090 GN=Cavin3 PE=1 SV=1	0	22.621	12	3	11	3	260	27.8	5.57	33.7	3	0	0	2.6286e+07	High	1
High	Master Protein	Q9WTK7	Serine/threonine-protein kinase STK11 OS=Mus musculus OX=10090 GN=Stk11 PE=1 SV=1	0	22.605	9	3	10	3	436	49.2	6.84	31.63	3	0	0	1.05749e+07	High	1
High	Master Protein	P28656	Nucleosome assembly protein 1-like 1 OS=Mus musculus OX=10090 GN=Nap1l1 PE=1 SV=2	0	22.555	8	2	5	2	391	45.3	4.46	22.25	2	0	0	2.09729e+06	High	1
High	Master Protein	Q9DAR0	Uncharacterized protein C5orf49 homolog OS=Mus musculus OX=10090 PE=1 SV=1	0	22.541	25	4	14	4	182	20.8	6.89	37.3	4	0	0	3.028e+07	High	1
High	Master Protein	Q3V2A7	Glutamine-rich protein 2 OS=Mus musculus OX=10090 GN=Qrich2 PE=2 SV=1	0	22.536	8	3	8	3	592	66.5	7.66	26.7	3	0	0	1.49929e+07	High	1
High	Master Protein	Q9CQI6	Coactosin-like protein OS=Mus musculus OX=10090 GN=Cotl1 PE=1 SV=3	0	22.498	35	4	12	4	142	15.9	5.4	22.77	4	0	0	4.68666e+07	High	1
High	Master Protein	Q925I1	ATPase family AAA domain-containing protein 3 OS=Mus musculus OX=10090 GN=Atad3 PE=1 SV=1	0	22.496	11	7	16	7	591	66.7	9.29	34.27	7	0	0	3.68661e+07	High	1
High	Master Protein	Q497K7	Transmembrane protein 247 OS=Mus musculus OX=10090 GN=Tmem247 PE=1 SV=2	0	22.493	19	3	6	3	211	24	5.01	21.18	3	0	0	4.04341e+06	High	1
High	Master Protein	P97290	Plasma protease C1 inhibitor OS=Mus musculus OX=10090 GN=Serping1 PE=1 SV=3	0	22.49	7	3	8	3	504	55.5	6.29	24.6	3	0	0	7.32165e+06	High	1
High	Master Protein	Q3UP87	Neutrophil elastase OS=Mus musculus OX=10090 GN=Elane PE=1 SV=1	0	22.469	22	5	15	5	265	28.6	10.01	30.62	5	0	0	4.01834e+07	High	1
High	Master Protein	Q7TSD4	Protein TBATA OS=Mus musculus OX=10090 GN=Tbata PE=1 SV=2	0	22.459	13	4	8	4	393	43.8	6.81	23.61	4	0	0	3.05348e+07	High	1
High	Master Protein	Q922H2	[Pyruvate dehydrogenase (acetyl-transferring)] kinase isozyme 3, mitochondrial OS=Mus musculus OX=10090 GN=Pdk3 PE=1 SV=1	0	22.359	17	7	28	7	415	47.9	8.82	54.14	7	0	0	6.10167e+07	High	1
High	Master Protein	P70122	Ribosome maturation protein SBDS OS=Mus musculus OX=10090 GN=Sbds PE=1 SV=4	0	22.357	24	5	11	5	250	28.8	8.76	18.6	5	0	0	1.97271e+07	High	1
High	Master Protein	Q61595	Kinectin OS=Mus musculus OX=10090 GN=Ktn1 PE=1 SV=1	0	22.328	5	5	6	5	1327	152.5	5.86	12.77	5	0	0	2.77077e+06	High	1
High	Master Protein	Q9JM76	Actin-related protein 2/3 complex subunit 3 OS=Mus musculus OX=10090 GN=Arpc3 PE=1 SV=3	0	22.314	24	5	21	5	178	20.5	8.59	37.07	5	0	0	40863558	High	1
High	Master Protein	P70227	Inositol 1,4,5-trisphosphate receptor type 3 OS=Mus musculus OX=10090 GN=Itpr3 PE=1 SV=3	0	22.288	3	8	11	5	2670	304.1	6.54	9.53	8	0	3	7.97652e+06	High	1
High	Master Protein	P49817	Caveolin-1 OS=Mus musculus OX=10090 GN=Cav1 PE=1 SV=1	0	22.285	24	5	13	5	178	20.5	6.02	38.3	5	0	0	3.67132e+07	High	1
High	Master Protein	P47199	Quinone oxidoreductase OS=Mus musculus OX=10090 GN=Cryz PE=1 SV=1	0	22.231	15	4	6	4	331	35.2	8.07	16.65	4	0	0	4.62163e+06	High	1
High	Master Protein	O09172	Glutamate--cysteine ligase regulatory subunit OS=Mus musculus OX=10090 GN=Gclm PE=1 SV=1	0	22.224	16	4	19	4	274	30.5	5.52	56.65	4	0	0	8.28142e+07	High	1
High	Master Protein	Q8VDP4	Cell cycle and apoptosis regulator protein 2 OS=Mus musculus OX=10090 GN=Ccar2 PE=1 SV=2	0	22.215	7	6	18	6	922	102.9	5.25	26.68	6	0	0	1.54295e+07	High	1
High	Master Protein	Q6PDM2	Serine/arginine-rich splicing factor 1 OS=Mus musculus OX=10090 GN=Srsf1 PE=1 SV=3	0	22.194	20	6	14	6	248	27.7	10.36	26.3	6	0	0	4.08775e+07	High	1
High	Master Protein	Q80VN0	Cilia- and flagella-associated protein 100 OS=Mus musculus OX=10090 GN=Cfap100 PE=2 SV=2	0	22.192	8	6	18	6	613	72	8.51	31.78	6	0	0	1.67405e+07	High	1
High	Master Protein	Q9CQD1	Ras-related protein Rab-5A OS=Mus musculus OX=10090 GN=Rab5a PE=1 SV=1	0	22.183	26	5	13	2	215	23.6	8.15	38.41	5	0	0	4.9956e+06	High	1
High	Master Protein	Q62348	Translin OS=Mus musculus OX=10090 GN=Tsn PE=1 SV=1	0	22.179	22	3	6	3	228	26.2	6.44	18.33	3	0	0	2.04736e+07	High	1
High	Master Protein	Q8R0F8	Acylpyruvase FAHD1, mitochondrial OS=Mus musculus OX=10090 GN=Fahd1 PE=1 SV=2	0	22.172	16	3	9	3	227	25.2	7.69	23.87	3	0	0	1.55128e+07	High	1
High	Master Protein	Q99L43	Phosphatidate cytidylyltransferase 2 OS=Mus musculus OX=10090 GN=Cds2 PE=1 SV=1	0	22.124	9	2	6	2	444	51.3	7.05	24	2	0	0	3.51655e+06	High	1
High	Master Protein	Q5NC57	Protein FAM183B OS=Mus musculus OX=10090 GN=Fam183b PE=1 SV=2	0	22.116	33	4	10	4	135	16.1	8.4	29.47	4	0	0	3.97318e+07	High	1
High	Master Protein	Q9EPE9	Endoplasmic reticulum transmembrane helix translocase OS=Mus musculus OX=10090 GN=Atp13a1 PE=1 SV=2	0	22.085	6	6	13	6	1200	132.3	8.03	25.21	6	0	0	1.83411e+07	High	1
High	Master Protein	Q9QZ73	DCN1-like protein 1 OS=Mus musculus OX=10090 GN=Dcun1d1 PE=2 SV=1	0	22.061	22	5	9	5	259	30.1	5.34	19.08	5	0	0	8.35201e+06	High	1
High	Master Protein	Q3UW53	Protein Niban 1 OS=Mus musculus OX=10090 GN=Niban1 PE=1 SV=2	0	22.049	8	8	22	8	926	102.6	4.78	37.1	8	0	0	4.15524e+07	High	1
High	Master Protein	Q9DA04	Transmembrane protein 89 OS=Mus musculus OX=10090 GN=Tmem89 PE=2 SV=2	0	22.001	33	3	10	3	169	18.6	9.28	30.92	3	0	0	8.14591e+07	High	1
High	Master Protein	Q9QYA2	Mitochondrial import receptor subunit TOM40 homolog OS=Mus musculus OX=10090 GN=Tomm40 PE=1 SV=3	0	21.991	11	3	4	3	361	37.9	7.74	12.77	3	0	0	1.29319e+07	High	1
High	Master Protein	P29416	Beta-hexosaminidase subunit alpha OS=Mus musculus OX=10090 GN=Hexa PE=1 SV=2	0	21.978	12	7	19	7	528	60.6	6.54	45.67	7	0	0	3.40499e+07	High	1
High	Master Protein	P61164	Alpha-centractin OS=Mus musculus OX=10090 GN=Actr1a PE=1 SV=1	0	21.953	12	3	4	3	376	42.6	6.64	12.96	3	0	0	2.42239e+06	High	1
High	Master Protein	Q9Z2V5	Histone deacetylase 6 OS=Mus musculus OX=10090 GN=Hdac6 PE=1 SV=3	0	21.889	7	6	14	6	1149	125.7	5.78	30.57	6	0	0	15031937	High	1
High	Master Protein	P08905	Lysozyme C-2 OS=Mus musculus OX=10090 GN=Lyz2 PE=1 SV=2	0	21.877	38	4	8	2	148	16.7	8.81	24.3	4	0	2	18207158	High	1
High	Master Protein	Q9CX34	Protein SGT1 homolog OS=Mus musculus OX=10090 GN=Sugt1 PE=1 SV=3	0	21.811	20	7	16	7	336	38.1	5.45	35.38	7	0	0	2.34025e+07	High	1
High	Master Protein	O35685	Nuclear migration protein nudC OS=Mus musculus OX=10090 GN=Nudc PE=1 SV=1	0	21.79	11	3	9	3	332	38.3	5.26	24.18	3	0	0	1.26699e+07	High	1
High	Master Protein	Q8R0G9	Nuclear pore complex protein Nup133 OS=Mus musculus OX=10090 GN=Nup133 PE=1 SV=2	0	21.785	6	6	10	6	1155	128.5	5.2	22.49	6	0	0	8.06262e+06	High	1
High	Master Protein	A0A571BDQ7	Riken cDNA 1810020O05 gene OS=Mus musculus OX=10090 GN=1810020O05Rik PE=4 SV=1	0	21.776	4	5	12	5	1158	133.1	9.06	30.99	5	0	0	2.6325e+07	High	1
High	Master Protein	P19973	Lymphocyte-specific protein 1 OS=Mus musculus OX=10090 GN=Lsp1 PE=1 SV=2	0	21.731	12	3	10	3	330	36.7	4.82	29.16	3	0	0	3.30018e+07	High	1
High	Master Protein	Q9ES97	Reticulon-3 OS=Mus musculus OX=10090 GN=Rtn3 PE=1 SV=2	0	21.716	1	2	10	2	964	103.8	4.92	34.04	2	0	0	87216149	High	1
High	Master Protein	Q8BIW1	Exopolyphosphatase PRUNE1 OS=Mus musculus OX=10090 GN=Prune1 PE=1 SV=1	0	21.71	10	3	10	3	454	50.2	5.11	29.76	3	0	0	1.70461e+06	High	1
High	Master Protein	Q66GT5	Phosphatidylglycerophosphatase and protein-tyrosine phosphatase 1 OS=Mus musculus OX=10090 GN=Ptpmt1 PE=1 SV=1	0	21.552	26	4	12	4	193	21.9	9.72	31.85	4	0	0	4.49309e+07	High	1
High	Master Protein	A2ATU0	2-oxoadipate dehydrogenase complex component E1 OS=Mus musculus OX=10090 GN=Dhtkd1 PE=1 SV=1	0	21.547	6	4	5	4	921	102.7	6.9	10.08	4	0	0	2.25203e+07	High	1
High	Master Protein	O08553	Dihydropyrimidinase-related protein 2 OS=Mus musculus OX=10090 GN=Dpysl2 PE=1 SV=2	0	21.54	8	4	9	3	572	62.2	6.38	17.23	4	0	1	1.00855e+07	High	1
High	Master Protein	Q8C0C7	Phenylalanine--tRNA ligase alpha subunit OS=Mus musculus OX=10090 GN=Farsa PE=1 SV=1	0	21.507	10	7	25	7	508	57.6	8.28	35.78	7	0	0	3.88598e+07	High	1
High	Master Protein	Q6NSQ9	Glucose-6-phosphatase 3 OS=Mus musculus OX=10090 GN=G6pc3 PE=1 SV=1	0	21.498	10	2	4	2	346	38.8	8.13	17.8	2	0	0	4.04264e+06	High	1
High	Master Protein	Q80YS9	Serine/threonine kinase-like domain-containing protein STKLD1 OS=Mus musculus OX=10090 GN=Stkld1 PE=2 SV=3	0	21.492	6	4	8	4	662	74.8	4.97	21.55	4	0	0	3.63738e+07	High	1
High	Master Protein	Q8BH79	Anoctamin-10 OS=Mus musculus OX=10090 GN=Ano10 PE=1 SV=1	0	21.482	10	4	7	4	659	76.1	6.7	20.37	4	0	0	7.73887e+06	High	1
High	Master Protein	Q9D9T0	DPY30 domain-containing protein 1 OS=Mus musculus OX=10090 GN=Dydc1 PE=2 SV=2	0	21.46	25	5	16	5	175	20.5	4.6	37.83	5	0	0	8.17269e+07	High	1
High	Master Protein	Q6P8Y2	IQ motif-containing F4 OS=Mus musculus OX=10090 GN=Iqcf4 PE=2 SV=1	0	21.44	24	5	7	4	204	24.4	10.07	12.5	5	0	0	4.55133e+06	High	1
High	Master Protein	P61971	Nuclear transport factor 2 OS=Mus musculus OX=10090 GN=Nutf2 PE=1 SV=1	0	21.438	19	2	10	2	127	14.5	5.38	29.02	2	0	0	3.92334e+07	High	1
High	Master Protein	Q8C0L0	Thioredoxin-related transmembrane protein 4 OS=Mus musculus OX=10090 GN=Tmx4 PE=1 SV=2	0	21.431	9	2	8	2	335	37.1	4.37	19.08	2	0	0	1.36014e+07	High	1
High	Master Protein	Q9DA32	SUN domain-containing protein 5 OS=Mus musculus OX=10090 GN=Sun5 PE=1 SV=2	0	21.428	13	4	9	4	373	42.6	9.03	16.6	4	0	0	2.03742e+07	High	1
High	Master Protein	P62900	60S ribosomal protein L31 OS=Mus musculus OX=10090 GN=Rpl31 PE=1 SV=1	0	21.414	26	3	6	3	125	14.5	10.54	17.11	3	0	0	3.96248e+06	High	1
High	Master Protein	Q9JI78	Peptide-N(4)-(N-acetyl-beta-glucosaminyl)asparagine amidase OS=Mus musculus OX=10090 GN=Ngly1 PE=1 SV=2	0	21.387	10	7	14	7	651	74.2	6.89	26.67	7	0	0	8.13247e+06	High	1
High	Master Protein	Q9D832	DnaJ homolog subfamily B member 4 OS=Mus musculus OX=10090 GN=Dnajb4 PE=1 SV=1	0	21.365	14	4	19	3	337	37.8	8.59	26.31	4	0	0	3.36989e+07	High	1
High	Master Protein	Q9JK48	Endophilin-B1 OS=Mus musculus OX=10090 GN=Sh3glb1 PE=1 SV=1	0	21.35	14	5	15	4	365	40.8	6.04	24.71	5	0	1	5.23619e+07	High	1
High	Master Protein	Q8VDP6	CDP-diacylglycerol--inositol 3-phosphatidyltransferase OS=Mus musculus OX=10090 GN=Cdipt PE=1 SV=1	0	21.348	17	3	10	3	213	23.6	8.27	23.49	3	0	0	8.20203e+06	High	1
High	Master Protein	Q68FL6	Methionine--tRNA ligase, cytoplasmic OS=Mus musculus OX=10090 GN=Mars1 PE=1 SV=1	0	21.347	7	5	6	5	902	101.4	7.14	16.97	5	0	0	7.94152e+06	High	1
High	Master Protein	Q6PGH0	Ubiquitin domain-containing protein 2 OS=Mus musculus OX=10090 GN=Ubtd2 PE=2 SV=1	0	21.33	22	5	13	5	234	26.1	5.83	26.67	5	0	0	1.70308e+07	High	1
High	Master Protein	P63321	Ras-related protein Ral-A OS=Mus musculus OX=10090 GN=Rala PE=1 SV=1	0	21.306	18	4	22	1	206	23.5	7.11	52.03	4	0	0	2.00469e+07	High	1
High	Master Protein	Q78ZA7	Nucleosome assembly protein 1-like 4 OS=Mus musculus OX=10090 GN=Nap1l4 PE=1 SV=1	0	21.252	12	3	8	3	375	42.7	4.67	33.65	3	0	0	9.12726e+06	High	1
High	Master Protein	Q3THW5	Histone H2A.V OS=Mus musculus OX=10090 GN=H2az2 PE=1 SV=3	0	21.241	31	4	52	2	128	13.5	10.58	117.32	4	0	0	4.82654e+07	High	1
High	Master Protein	P52194	Calmegin OS=Mus musculus OX=10090 GN=Clgn PE=1 SV=2	0	21.236	8	3	6	3	611	69.4	4.68	14.15	3	0	0	8.62583e+06	High	1
High	Master Protein	Q3UJB0	Splicing factor 3b, subunit 2 OS=Mus musculus OX=10090 GN=Sf3b2 PE=1 SV=1	0	21.223	5	5	14	5	878	98.1	5.62	36.48	5	0	0	26054528	High	1
High	Master Protein	Q9DCL9	Bifunctional phosphoribosylaminoimidazole carboxylase/phosphoribosylaminoimidazole succinocarboxamide synthetase OS=Mus musculus OX=10090 GN=Paics PE=1 SV=4	0	21.188	12	6	15	6	425	47	7.23	36.39	6	0	0	2.11293e+07	High	1
High	Master Protein	Q99ML6	Mutant ornithine transporter 2 OS=Mus musculus OX=10090 GN=Slc25a2 PE=2 SV=1	0	21.097	20	5	11	5	265	29.4	8.65	24.25	5	0	0	1.50026e+07	High	1
High	Master Protein	B8JJ69	RIKEN cDNA 2310061I04 gene OS=Mus musculus OX=10090 GN=2310061I04Rik PE=1 SV=1	0	21.071	14	5	16	5	315	35.7	9.28	34.64	5	0	0	3.19465e+07	High	1
High	Master Protein	Q9CR89	Endoplasmic reticulum-Golgi intermediate compartment protein 2 OS=Mus musculus OX=10090 GN=Ergic2 PE=1 SV=1	0	21.059	11	3	6	3	377	42.5	6.89	18.82	3	0	0	2.64815e+06	High	1
High	Master Protein	Q9JII5	DAZ-associated protein 1 OS=Mus musculus OX=10090 GN=Dazap1 PE=1 SV=2	0	21.05	12	3	15	3	406	43.2	8.56	41.63	3	0	0	1.46726e+07	High	1
High	Master Protein	P70699	Lysosomal alpha-glucosidase OS=Mus musculus OX=10090 GN=Gaa PE=1 SV=2	0	21.039	6	4	10	4	953	106.2	5.83	27.07	4	0	0	5.02512e+06	High	1
High	Master Protein	Q9R0P6	Signal peptidase complex catalytic subunit SEC11A OS=Mus musculus OX=10090 GN=Sec11a PE=1 SV=1	0	20.976	20	3	16	3	179	20.6	9.33	39.62	3	0	0	6.6926e+07	High	1
High	Master Protein	Q9Z0P5	Twinfilin-2 OS=Mus musculus OX=10090 GN=Twf2 PE=1 SV=1	0	20.972	10	3	12	2	349	39.4	6.8	38.89	3	0	1	1.36306e+07	High	1
High	Master Protein	Q8K410	Disintegrin and metalloproteinase domain-containing protein 32 OS=Mus musculus OX=10090 GN=Adam32 PE=1 SV=3	0	20.961	6	5	35	5	754	83.9	7.08	73.49	5	0	0	1.8335e+08	High	1
High	Master Protein	Q3TYS2	Cytochrome b-245 chaperone 1 OS=Mus musculus OX=10090 GN=Cybc1 PE=1 SV=2	0	20.93	20	3	5	3	187	20.9	8.59	16.38	3	0	0	8.32261e+06	High	1
High	Master Protein	P29595	NEDD8 OS=Mus musculus OX=10090 GN=Nedd8 PE=1 SV=2	0	20.928	51	3	6	3	81	9	7.25	17.73	3	0	0	6.25673e+06	High	1
High	Master Protein	F8VQ03	A disintegrin and metallopeptidase domain 3 OS=Mus musculus OX=10090 GN=Adam3 PE=1 SV=1	0	20.894	6	3	7	3	822	91.4	5.95	22.29	3	0	0	5.90996e+06	High	1
High	Master Protein	Q8BMD8	Calcium-binding mitochondrial carrier protein SCaMC-1 OS=Mus musculus OX=10090 GN=Slc25a24 PE=1 SV=1	0	20.888	12	6	14	6	475	52.9	7.43	29.29	6	0	0	3.20225e+07	High	1
High	Master Protein	Q91VR5	ATP-dependent RNA helicase DDX1 OS=Mus musculus OX=10090 GN=Ddx1 PE=1 SV=1	0	20.812	6	4	9	4	740	82.4	7.21	24.71	4	0	0	4.71004e+06	High	1
High	Master Protein	Q9DCT1	1,5-anhydro-D-fructose reductase OS=Mus musculus OX=10090 GN=Akr1e2 PE=1 SV=1	0	20.81	18	5	17	4	301	34.4	7.33	36.76	5	0	0	1.3175e+07	High	1
High	Master Protein	P99027	60S acidic ribosomal protein P2 OS=Mus musculus OX=10090 GN=Rplp2 PE=1 SV=3	0	20.782	34	3	11	3	115	11.6	4.54	29.14	3	0	0	3.59727e+08	High	1
High	Master Protein	Q6DIC0	Probable global transcription activator SNF2L2 OS=Mus musculus OX=10090 GN=Smarca2 PE=1 SV=1	0	20.782	2	3	7	3	1577	180.1	7.2	20.58	3	0	0	3.55186e+06	High	1
High	Master Protein	Q3ULF4	Paraplegin OS=Mus musculus OX=10090 GN=Spg7 PE=1 SV=1	0	20.778	8	5	17	5	781	85.9	9.04	26.97	5	0	0	3.13881e+07	High	1
High	Master Protein	Q9DAQ4	Uncharacterized protein C2orf81 homolog OS=Mus musculus OX=10090 PE=2 SV=3	0	20.758	7	3	12	3	598	65.7	5.26	40.2	3	0	0	1.35752e+07	High	1
High	Master Protein	E9PYI4	Maestro heat-like repeat family member 8 OS=Mus musculus OX=10090 GN=Mroh8 PE=1 SV=1	0	20.756	7	6	17	6	1049	119.4	8.21	36.35	6	0	0	2.7742e+07	High	1
High	Master Protein	Q9DBX6	Cytochrome P450 2S1 OS=Mus musculus OX=10090 GN=Cyp2s1 PE=1 SV=1	0	20.741	11	6	17	6	501	55.6	8.78	26	6	0	0	8.15001e+07	High	1
High	Master Protein	Q8C6G8	WD repeat-containing protein 26 OS=Mus musculus OX=10090 GN=Wdr26 PE=1 SV=3	0	20.74	7	3	8	3	641	70.5	6.16	20.4	3	0	0	6.65226e+06	High	1
High	Master Protein	Q8BYM8	Probable cysteine--tRNA ligase, mitochondrial OS=Mus musculus OX=10090 GN=Cars2 PE=1 SV=2	0	20.739	5	3	8	3	551	61.2	8.18	20.15	3	0	0	12944764	High	1
High	Master Protein	A0A140LIX9	Cilia and flagella-associated protein 99 OS=Mus musculus OX=10090 GN=Cfap99 PE=1 SV=1	0	20.73	5	4	8	4	648	75.9	8.7	19.62	4	0	0	9.13968e+06	High	1
High	Master Protein	O54824	Pro-interleukin-16 OS=Mus musculus OX=10090 GN=Il16 PE=1 SV=3	0	20.73	5	6	14	6	1322	141.3	7.78	27.95	6	0	0	1.11114e+07	High	1
High	Master Protein	Q9QYJ3	DnaJ homolog subfamily B member 1 OS=Mus musculus OX=10090 GN=Dnajb1 PE=1 SV=3	0	20.728	17	6	19	5	340	38.1	8.63	34.78	6	0	1	2.74063e+07	High	1
High	Master Protein	O09106	Histone deacetylase 1 OS=Mus musculus OX=10090 GN=Hdac1 PE=1 SV=1	0	20.726	9	4	13	4	482	55	5.48	29.54	4	0	0	2.65007e+07	High	1
High	Master Protein	Q9WUM4	Coronin-1C OS=Mus musculus OX=10090 GN=Coro1c PE=1 SV=2	0	20.694	12	5	24	5	474	53.1	7.08	46.73	5	0	0	3.33463e+07	High	1
High	Master Protein	P51855	Glutathione synthetase OS=Mus musculus OX=10090 GN=Gss PE=1 SV=1	0	20.691	14	6	15	6	474	52.2	5.8	33.32	6	0	0	1.31933e+07	High	1
High	Master Protein	Q9D906	Ubiquitin-like modifier-activating enzyme ATG7 OS=Mus musculus OX=10090 GN=Atg7 PE=1 SV=1	0	20.675	8	5	17	5	698	77.5	6.4	20.3	5	0	0	6.22469e+06	High	1
High	Master Protein	Q9D2T6	RIKEN cDNA 1700034E13 gene OS=Mus musculus OX=10090 GN=1700034E13Rik PE=2 SV=1	0	20.654	37	2	6	2	108	12.4	9.41	21.1	2	0	0	7779139	High	1
High	Master Protein	Q921X9	Protein disulfide-isomerase A5 OS=Mus musculus OX=10090 GN=Pdia5 PE=1 SV=1	0	20.627	10	5	11	5	517	59.2	7.5	26.71	5	0	0	1.54511e+07	High	1
High	Master Protein	Q9WV69	Dematin OS=Mus musculus OX=10090 GN=Dmtn PE=1 SV=1	0	20.601	12	4	6	4	405	45.4	8.41	16.08	4	0	0	12427679	High	1
High	Master Protein	P56959	RNA-binding protein FUS OS=Mus musculus OX=10090 GN=Fus PE=1 SV=1	0	20.58	8	2	7	2	518	52.6	9.36	30.75	2	0	0	4.506e+06	High	1
High	Master Protein	P14094	Sodium/potassium-transporting ATPase subunit beta-1 OS=Mus musculus OX=10090 GN=Atp1b1 PE=1 SV=1	0	20.575	14	5	9	5	304	35.2	8.65	20.73	5	0	0	1.55172e+07	High	1
High	Master Protein	O88456	Calpain small subunit 1 OS=Mus musculus OX=10090 GN=Capns1 PE=1 SV=2	0	20.557	19	4	10	4	268	28.4	5.63	18.62	4	0	0	1.71062e+07	High	1
High	Master Protein	Q9CRY7	Lysophospholipase D GDPD1 OS=Mus musculus OX=10090 GN=Gdpd1 PE=1 SV=1	0	20.545	16	5	10	5	314	35.8	8.31	23.58	5	0	0	4.41066e+07	High	1
High	Master Protein	P63323	40S ribosomal protein S12 OS=Mus musculus OX=10090 GN=Rps12 PE=1 SV=3	0	20.507	33	4	7	4	132	14.5	7.21	27.68	4	0	0	1.49318e+07	High	1
High	Master Protein	Q9Z1K6	E3 ubiquitin-protein ligase ARIH2 OS=Mus musculus OX=10090 GN=Arih2 PE=1 SV=1	0	20.489	7	3	4	3	492	57.7	5.69	10.8	3	0	0	9.00692e+06	High	1
High	Master Protein	P49290	Eosinophil peroxidase OS=Mus musculus OX=10090 GN=Epx PE=1 SV=2	0	20.421	9	6	19	6	716	81.3	10.35	23.29	6	0	0	1.26988e+07	High	1
High	Master Protein	Q99J45	Nuclear receptor-binding protein OS=Mus musculus OX=10090 GN=Nrbp1 PE=1 SV=1	0	20.419	8	3	16	3	535	59.8	5.08	40.25	3	0	0	4.27297e+06	High	1
High	Master Protein	P70302	Stromal interaction molecule 1 OS=Mus musculus OX=10090 GN=Stim1 PE=1 SV=2	0	20.413	8	5	6	5	685	77.5	6.54	15.16	5	0	0	2.91413e+07	High	1
High	Master Protein	Q9DC50	Peroxisomal carnitine O-octanoyltransferase OS=Mus musculus OX=10090 GN=Crot PE=1 SV=1	0	20.396	6	3	7	3	612	70.2	6.73	17.87	3	0	0	7.03795e+06	High	1
High	Master Protein	Q8VI93	2'-5'-oligoadenylate synthase 3 OS=Mus musculus OX=10090 GN=Oas3 PE=1 SV=1	0	20.393	6	6	12	5	1138	126.3	8.72	19.87	6	0	0	7.23656e+06	High	1
High	Master Protein	Q8VE37	Regulator of chromosome condensation OS=Mus musculus OX=10090 GN=Rcc1 PE=1 SV=1	0	20.356	11	4	12	4	421	44.9	8.1	27.45	4	0	0	3.41437e+07	High	1
High	Master Protein	Q9CQM9	Glutaredoxin-3 OS=Mus musculus OX=10090 GN=Glrx3 PE=1 SV=1	0	20.35	14	5	11	5	337	37.8	5.59	23.23	5	0	0	1.79258e+07	High	1
High	Master Protein	Q91YR9	Prostaglandin reductase 1 OS=Mus musculus OX=10090 GN=Ptgr1 PE=1 SV=2	0	20.292	14	4	10	4	329	35.5	7.96	21.52	4	0	0	1.35371e+07	High	1
High	Master Protein	P56546	C-terminal-binding protein 2 OS=Mus musculus OX=10090 GN=Ctbp2 PE=1 SV=2	0	20.29	11	5	18	3	445	48.9	6.95	49.96	5	0	0	2.98447e+07	High	1
High	Master Protein	P14131	40S ribosomal protein S16 OS=Mus musculus OX=10090 GN=Rps16 PE=1 SV=4	0	20.219	46	7	30	7	146	16.4	10.21	60.99	7	0	0	7.565e+07	High	1
High	Master Protein	Q61166	Microtubule-associated protein RP/EB family member 1 OS=Mus musculus OX=10090 GN=Mapre1 PE=1 SV=3	0	20.167	11	2	6	2	268	30	5.22	23.89	2	0	0	9.42618e+06	High	1
High	Master Protein	Q8BTY8	Sec1 family domain-containing protein 2 OS=Mus musculus OX=10090 GN=Scfd2 PE=1 SV=1	0	20.126	7	4	12	4	684	74.7	6.81	23.37	4	0	0	4785269	High	1
High	Master Protein	Q61635	GTP-binding protein OS=Mus musculus OX=10090 GN=Ifi47 PE=1 SV=1	0	20.104	14	5	9	5	420	46.8	6.74	19.78	5	0	0	4.23579e+06	High	1
High	Master Protein	Q91VA6	Polymerase delta-interacting protein 2 OS=Mus musculus OX=10090 GN=Poldip2 PE=1 SV=1	0	20.012	12	4	13	4	368	41.8	8.63	33.59	4	0	0	2.26872e+07	High	1
High	Master Protein	Q497L9	Solute carrier family 22 member 14 OS=Mus musculus OX=10090 GN=Slc22a14 PE=1 SV=1	0	20.004	4	3	8	3	629	71	7.14	20.14	3	0	0	5.33042e+06	High	1
High	Master Protein	Q810M1	Cilia- and flagella-associated protein 299 OS=Mus musculus OX=10090 GN=Cfap299 PE=2 SV=1	0	19.931	15	3	13	3	233	26.9	6.25	28.64	3	0	0	3.15138e+07	High	1
High	Master Protein	P48999	Polyunsaturated fatty acid 5-lipoxygenase OS=Mus musculus OX=10090 GN=Alox5 PE=1 SV=3	0	19.904	10	4	8	4	674	77.9	6.18	20.73	4	0	0	1.95044e+06	High	1
High	Master Protein	P12815	Programmed cell death protein 6 OS=Mus musculus OX=10090 GN=Pdcd6 PE=1 SV=2	0	19.898	23	4	18	4	191	21.9	5.4	43.3	4	0	0	2.63805e+07	High	1
High	Master Protein	Q91VE0	Long-chain fatty acid transport protein 4 OS=Mus musculus OX=10090 GN=Slc27a4 PE=1 SV=1	0	19.831	5	3	11	3	643	72.3	8.59	30.21	3	0	0	1.43201e+07	High	1
High	Master Protein	Q6NZQ0	Cilia- and flagella-associated protein 119 OS=Mus musculus OX=10090 GN=Cfap119 PE=1 SV=2	0	19.764	14	5	12	5	333	37.8	4.94	29.22	5	0	0	2.33916e+07	High	1
High	Master Protein	P97369	Neutrophil cytosol factor 4 OS=Mus musculus OX=10090 GN=Ncf4 PE=1 SV=2	0	19.756	17	4	9	4	339	38.7	6.21	21.59	4	0	0	8.65064e+06	High	1
High	Master Protein	Q922Q4	Pyrroline-5-carboxylate reductase 2 OS=Mus musculus OX=10090 GN=Pycr2 PE=1 SV=1	0	19.727	11	3	11	3	320	33.6	7.77	33.61	3	0	0	4.68924e+07	High	1
High	Master Protein	Q9Z1R9	Protease, serine 1 (trypsin 1) OS=Mus musculus OX=10090 GN=Prss1 PE=1 SV=1	0	19.668	10	2	16	2	246	26.1	4.94	25.58	2	0	0	4.96737e+08	High	1
High	Master Protein	Q8R3N6	THO complex subunit 1 OS=Mus musculus OX=10090 GN=Thoc1 PE=1 SV=1	0	19.653	9	6	11	6	657	75.4	4.97	24.09	6	0	0	1.25867e+07	High	1
High	Master Protein	Q3U2V3	8-oxo-dGDP phosphatase NUDT18 OS=Mus musculus OX=10090 GN=Nudt18 PE=1 SV=1	0	19.649	16	5	14	5	323	35.7	6.62	22.9	5	0	0	3.10077e+07	High	1
High	Master Protein	Q99J99	3-mercaptopyruvate sulfurtransferase OS=Mus musculus OX=10090 GN=Mpst PE=1 SV=4	0	19.633	20	5	8	4	297	33.1	6.47	11.99	5	0	0	2.87437e+07	High	1
High	Master Protein	Q9WTQ5	A-kinase anchor protein 12 OS=Mus musculus OX=10090 GN=Akap12 PE=1 SV=1	0	19.633	3	3	8	3	1684	180.6	4.44	22.13	3	0	0	3.69569e+06	High	1
High	Master Protein	Q9CZS1	Aldehyde dehydrogenase X, mitochondrial OS=Mus musculus OX=10090 GN=Aldh1b1 PE=1 SV=1	0	19.594	8	5	28	2	519	57.5	7.02	54.94	5	0	0	315574	High	1
High	Master Protein	A2AVR2	Maestro heat-like repeat-containing protein family member 7 OS=Mus musculus OX=10090 GN=Mroh7 PE=3 SV=1	0	19.593	4	3	9	3	1279	141.6	7.33	18.38	3	0	0	2.60161e+06	High	1
High	Master Protein	Q9WUD1	E3 ubiquitin-protein ligase CHIP OS=Mus musculus OX=10090 GN=Stub1 PE=1 SV=1	0	19.556	13	3	9	3	304	34.9	6.01	29.1	3	0	0	2.67468e+07	High	1
High	Master Protein	Q8CDT5	Testis-expressed 49 OS=Mus musculus OX=10090 GN=Tex49 PE=2 SV=1	0	19.496	29	3	11	3	131	15.5	9.57	33.36	3	0	0	6.51729e+08	High	1
High	Master Protein	Q9Z1G4	V-type proton ATPase 116 kDa subunit a 1 OS=Mus musculus OX=10090 GN=Atp6v0a1 PE=1 SV=3	0	19.481	8	6	13	5	839	96.4	6.76	15.96	6	0	1	1.78421e+07	High	1
High	Master Protein	Q3TD49	Signal peptide peptidase-like 2B OS=Mus musculus OX=10090 GN=Sppl2b PE=1 SV=2	0	19.476	6	3	12	3	578	63.8	7.62	21.46	3	0	0	3.98457e+07	High	1
High	Master Protein	Q9CQC6	eIF5-mimic protein 2 OS=Mus musculus OX=10090 GN=Bzw1 PE=1 SV=1	0	19.452	13	6	17	6	419	48	5.92	27.25	6	0	0	2.87701e+07	High	1
High	Master Protein	O54794	Aquaporin-7 OS=Mus musculus OX=10090 GN=Aqp7 PE=1 SV=1	0	19.446	16	4	17	4	303	32.6	8.7	46.55	4	0	0	6.37644e+07	High	1
High	Master Protein	P68037	Ubiquitin-conjugating enzyme E2 L3 OS=Mus musculus OX=10090 GN=Ube2l3 PE=1 SV=1	0	19.44	26	3	9	3	154	17.9	8.51	25.92	3	0	0	2.02862e+07	High	1
High	Master Protein	E9Q8F8	ATP-binding cassette, sub-family A (ABC1), member 14 OS=Mus musculus OX=10090 GN=Abca14 PE=4 SV=1	0	19.436	4	7	15	6	1683	192.1	7.69	21.45	7	0	1	2.35512e+07	High	1
High	Master Protein	Q9R190	Metastasis-associated protein MTA2 OS=Mus musculus OX=10090 GN=Mta2 PE=1 SV=1	0	19.43	7	5	11	5	668	75	9.67	24.66	5	0	0	1.21173e+07	High	1
High	Master Protein	Q8BGB7	Enolase-phosphatase E1 OS=Mus musculus OX=10090 GN=Enoph1 PE=1 SV=1	0	19.421	16	3	7	3	257	28.6	4.92	18.23	3	0	0	4.87611e+06	High	1
High	Master Protein	Q5XJY4	Presenilins-associated rhomboid-like protein, mitochondrial OS=Mus musculus OX=10090 GN=Parl PE=1 SV=1	0	19.392	10	3	6	3	377	41.9	9.92	11.45	3	0	0	7.85116e+06	High	1
High	Master Protein	Q61503	5'-nucleotidase OS=Mus musculus OX=10090 GN=Nt5e PE=1 SV=2	0	19.391	8	4	8	4	576	63.8	6.64	21.45	4	0	0	1.11276e+07	High	1
High	Master Protein	Q61210	Rho guanine nucleotide exchange factor 1 OS=Mus musculus OX=10090 GN=Arhgef1 PE=1 SV=2	0	19.387	5	3	5	3	920	102.7	5.6	20.17	3	0	0	2.13372e+06	High	1
High	Master Protein	Q9CXR1	Dehydrogenase/reductase SDR family member 7 OS=Mus musculus OX=10090 GN=Dhrs7 PE=1 SV=2	0	19.351	11	3	10	3	338	38.1	8.32	31.17	3	0	0	2.28148e+07	High	1
High	Master Protein	Q8BG51	Mitochondrial Rho GTPase 1 OS=Mus musculus OX=10090 GN=Rhot1 PE=1 SV=1	0	19.333	9	6	14	5	631	72.2	6.49	28.95	6	0	1	3.45689e+07	High	1
High	Master Protein	Q8BYK4	Retinol dehydrogenase 12 OS=Mus musculus OX=10090 GN=Rdh12 PE=2 SV=1	0	19.315	16	4	7	3	316	35.3	9.61	14.7	4	0	0	1.21709e+06	High	1
High	Master Protein	Q9D9J2	Testis-expressed protein 33 OS=Mus musculus OX=10090 GN=Tex33 PE=1 SV=1	0	19.309	14	3	8	3	266	30.2	9.28	20.46	3	0	0	3.22716e+07	High	1
High	Master Protein	Q62422	Osteoclast-stimulating factor 1 OS=Mus musculus OX=10090 GN=Ostf1 PE=1 SV=2	0	19.304	19	3	7	3	215	23.8	5.68	20.1	3	0	0	2.24321e+07	High	1
High	Master Protein	Q9CRD2	ER membrane protein complex subunit 2 OS=Mus musculus OX=10090 GN=Emc2 PE=1 SV=1	0	19.286	13	4	9	4	297	34.9	6.81	10.4	4	0	0	1.4861e+07	High	1
High	Master Protein	Q91Z31	Polypyrimidine tract-binding protein 2 OS=Mus musculus OX=10090 GN=Ptbp2 PE=1 SV=2	0	19.271	6	2	9	1	531	57.5	8.66	21.09	2	0	0	1.37592e+06	High	1
High	Master Protein	Q8BXQ2	GPI transamidase component PIG-T OS=Mus musculus OX=10090 GN=Pigt PE=1 SV=2	0	19.265	10	6	18	6	582	65.7	8.4	30.92	6	0	0	2.91878e+07	High	1
High	Master Protein	Q61792	LIM and SH3 domain protein 1 OS=Mus musculus OX=10090 GN=Lasp1 PE=1 SV=1	0	19.259	20	5	15	5	263	30	7.05	36.48	5	0	0	3.58335e+07	High	1
High	Master Protein	Q9JIH2	Nuclear pore complex protein Nup50 OS=Mus musculus OX=10090 GN=Nup50 PE=1 SV=3	0	19.239	12	5	9	5	466	49.5	6.24	18.82	5	0	0	3.59709e+06	High	1
High	Master Protein	Q8BHY3	Anoctamin-1 OS=Mus musculus OX=10090 GN=Ano1 PE=1 SV=2	0	19.15	5	5	10	5	960	110.8	7.83	17.64	5	0	0	6.17643e+06	High	1
High	Master Protein	Q9QZ06	Toll-interacting protein OS=Mus musculus OX=10090 GN=Tollip PE=1 SV=1	0	19.146	13	3	15	3	274	30.3	5.17	36.19	3	0	0	2.56063e+07	High	1
High	Master Protein	Q91XE8	Transmembrane protein 205 OS=Mus musculus OX=10090 GN=Tmem205 PE=1 SV=1	0	19.131	19	4	15	4	189	21.2	9.42	24.05	4	0	0	5.11432e+07	High	1
High	Master Protein	Q8VDM6	Heterogeneous nuclear ribonucleoprotein U-like protein 1 OS=Mus musculus OX=10090 GN=Hnrnpul1 PE=1 SV=1	0	19.13	6	5	10	5	859	95.9	6.58	17.52	5	0	0	9.9042e+06	High	1
High	Master Protein	G3X9K3	Brefeldin A-inhibited guanine nucleotide-exchange protein 1 OS=Mus musculus OX=10090 GN=Arfgef1 PE=1 SV=1	0	19.128	3	6	16	3	1846	208.4	5.86	29.69	6	0	3	2.13327e+07	High	1
High	Master Protein	Q08093	Calponin-2 OS=Mus musculus OX=10090 GN=Cnn2 PE=1 SV=1	0	19.127	12	3	7	3	305	33.1	7.62	20.96	3	0	0	1.4286e+07	High	1
High	Master Protein	O88543	COP9 signalosome complex subunit 3 OS=Mus musculus OX=10090 GN=Cops3 PE=1 SV=3	0	19.078	9	3	9	3	423	47.8	6.65	29.98	3	0	0	3.16478e+07	High	1
High	Master Protein	Q9D8U8	Sorting nexin-5 OS=Mus musculus OX=10090 GN=Snx5 PE=1 SV=1	0	19.045	13	5	11	5	404	46.8	6.62	25.4	5	0	0	1.2192e+07	High	1
High	Master Protein	Q9JL56	Glycerophosphodiester phosphodiesterase 1 OS=Mus musculus OX=10090 GN=Gde1 PE=1 SV=1	0	19.033	21	7	26	7	331	37.6	6.9	40.45	7	0	0	6.90084e+07	High	1
High	Master Protein	Q9EQF2	Kell blood group glycoprotein homolog OS=Mus musculus OX=10090 GN=Kel PE=1 SV=1	0	19.002	7	4	8	4	713	80.8	6.32	14.43	4	0	0	4.13097e+06	High	1
High	Master Protein	Q91WG2	Rab GTPase-binding effector protein 2 OS=Mus musculus OX=10090 GN=Rabep2 PE=1 SV=3	0	18.967	10	6	13	6	554	62.1	4.89	27.34	6	0	0	1.37373e+07	High	1
High	Master Protein	Q9D994	WD repeat-containing protein 38 OS=Mus musculus OX=10090 GN=Wdr38 PE=2 SV=1	0	18.932	13	3	8	3	303	33	8.47	21.01	3	0	0	3.12702e+07	High	1
High	Master Protein	Q8CHT3	Integrator complex subunit 5 OS=Mus musculus OX=10090 GN=Ints5 PE=2 SV=1	0	18.914	3	2	7	2	1018	108.3	7.06	25.72	2	0	0	2.43652e+06	High	1
High	Master Protein	Q64339	Ubiquitin-like protein ISG15 OS=Mus musculus OX=10090 GN=Isg15 PE=1 SV=4	0	18.912	22	2	7	2	161	17.9	7.9	30.79	2	0	0	9.47365e+06	High	1
High	Master Protein	Q9JHY4	WAP four-disulfide core domain protein 15B OS=Mus musculus OX=10090 GN=Wfdc15b PE=2 SV=1	0	18.899	40	3	15	3	80	9.2	8.62	37.64	3	0	0	6.34751e+07	High	1
High	Master Protein	Q99P25	Translin-associated factor X-interacting protein 1 OS=Mus musculus OX=10090 GN=Tsnaxip1 PE=1 SV=2	0	18.885	8	7	16	7	704	81.7	5.34	33.87	7	0	0	4.03653e+07	High	1
High	Master Protein	O09131	Glutathione S-transferase omega-1 OS=Mus musculus OX=10090 GN=Gsto1 PE=1 SV=2	0	18.884	9	3	16	1	240	27.5	7.36	37.93	3	0	0	5.97377e+06	High	1
High	Master Protein	Q9DCL8	Protein phosphatase inhibitor 2 OS=Mus musculus OX=10090 GN=Ppp1r2 PE=1 SV=3	0	18.836	10	3	7	3	206	23.1	4.83	23.35	3	0	0	3.718e+07	High	1
High	Master Protein	Q9CWP6	Motile sperm domain-containing protein 2 OS=Mus musculus OX=10090 GN=Mospd2 PE=1 SV=2	0	18.829	9	5	7	5	518	59.8	5.67	14.67	5	0	0	6.58296e+06	High	1
High	Master Protein	A2AJB7	Epididymal-specific lipocalin-5 OS=Mus musculus OX=10090 GN=Lcn5 PE=1 SV=1	0	18.824	17	3	15	3	192	21	6.62	46.94	3	0	0	3.62366e+07	High	1
High	Master Protein	Q8CIN4	Serine/threonine-protein kinase PAK 2 OS=Mus musculus OX=10090 GN=Pak2 PE=1 SV=1	0	18.765	9	4	11	2	524	57.9	5.77	36.51	4	0	1	9.05413e+06	High	1
High	Master Protein	Q61247	Alpha-2-antiplasmin OS=Mus musculus OX=10090 GN=Serpinf2 PE=1 SV=1	0	18.758	10	4	15	4	491	54.9	6.3	31.79	4	0	0	1.23876e+07	High	1
High	Master Protein	Q9Z1A1	TFG protein OS=Mus musculus OX=10090 GN=Tfg PE=1 SV=1	0	18.754	9	2	6	2	397	43	5.1	15.29	2	0	0	8.18201e+06	High	1
High	Master Protein	Q3V079	Basal body-orientation factor 1 OS=Mus musculus OX=10090 GN=Bbof1 PE=2 SV=2	0	18.727	10	6	15	6	533	62.5	9.19	27.08	6	0	0	2.67106e+07	High	1
High	Master Protein	Q9CPQ1	Cytochrome c oxidase subunit 6C OS=Mus musculus OX=10090 GN=Cox6c PE=1 SV=3	0	18.66	47	6	16	6	76	8.5	10.14	31.22	6	0	0	5.77062e+08	High	1
High	Master Protein	Q9CX86	Heterogeneous nuclear ribonucleoprotein A0 OS=Mus musculus OX=10090 GN=Hnrnpa0 PE=1 SV=1	0	18.651	13	4	12	2	305	30.5	9.31	27.37	4	0	0	6.19334e+06	High	1
High	Master Protein	Q6NZC7	SEC23-interacting protein OS=Mus musculus OX=10090 GN=Sec23ip PE=1 SV=2	0	18.62	6	6	9	6	998	110.7	5.94	18.58	6	0	0	2.08794e+07	High	1
High	Master Protein	Q64518	Sarcoplasmic/endoplasmic reticulum calcium ATPase 3 OS=Mus musculus OX=10090 GN=Atp2a3 PE=1 SV=4	0	18.591	5	4	10	2	999	109.5	5.66	19.01	4	0	0	704978	High	1
High	Master Protein	V9GXK1	Piercer of microtubule wall 2 protein OS=Mus musculus OX=10090 GN=PIERCE2 PE=3 SV=1	0	18.579	19	2	8	2	122	13.7	7.3	21.83	2	0	0	1.14709e+07	High	1
High	Master Protein	Q9D552	Spermatogenesis-associated protein 17 OS=Mus musculus OX=10090 GN=Spata17 PE=2 SV=1	0	18.562	12	4	10	4	379	45.5	9.67	21.66	4	0	0	17593939	High	1
High	Master Protein	Q9D5U0	Lysophosphatidylcholine acyltransferase 2B OS=Mus musculus OX=10090 GN=Lpcat2b PE=2 SV=1	0	18.524	9	5	18	5	516	58.3	8.91	38.64	5	0	0	4.41449e+07	High	1
High	Master Protein	E9Q7F5	Epididymal protein 13 OS=Mus musculus OX=10090 GN=Eddm13 PE=2 SV=1	0	18.468	24	5	30	5	164	18.7	8.05	49.01	5	0	0	1.91934e+08	High	1
High	Master Protein	Q9JI11	Serine/threonine-protein kinase 4 OS=Mus musculus OX=10090 GN=Stk4 PE=1 SV=1	0	18.462	11	4	6	4	487	55.5	5.19	14.05	4	0	0	1.14101e+07	High	1
High	Master Protein	Q9CW03	Structural maintenance of chromosomes protein 3 OS=Mus musculus OX=10090 GN=Smc3 PE=1 SV=2	0	18.405	4	5	9	5	1217	141.5	7.18	16.36	5	0	0	2.56888e+06	High	1
High	Master Protein	A0A1L1SR47	Solute carrier family 6, member 16 OS=Mus musculus OX=10090 GN=Slc6a16 PE=4 SV=1	0	18.392	9	4	14	4	742	82.9	6.7	33.11	4	0	0	3.48526e+07	High	1
High	Master Protein	O08585	Clathrin light chain A OS=Mus musculus OX=10090 GN=Clta PE=1 SV=2	0	18.369	11	4	13	4	235	25.6	4.58	29.01	4	0	0	7.10517e+07	High	1
High	Master Protein	Q61646	Haptoglobin OS=Mus musculus OX=10090 GN=Hp PE=1 SV=1	0	18.365	15	5	7	5	347	38.7	6.29	14.83	5	0	0	1.82484e+07	High	1
High	Master Protein	A1L314	Macrophage-expressed gene 1 protein OS=Mus musculus OX=10090 GN=Mpeg1 PE=1 SV=1	0	18.36	9	5	9	5	713	78.3	5.92	16.33	5	0	0	5.33669e+06	High	1
High	Master Protein	Q99KL7	Ras-related protein Rab-28 OS=Mus musculus OX=10090 GN=Rab28 PE=1 SV=1	0	18.313	19	4	9	4	221	24.7	5.67	21.73	4	0	0	4.24521e+07	High	1
High	Master Protein	Q60718	Disintegrin and metalloproteinase domain-containing protein 2 OS=Mus musculus OX=10090 GN=Adam2 PE=1 SV=2	0	18.305	7	4	14	4	735	82.3	6.2	23.7	4	0	0	1.60399e+08	High	1
High	Master Protein	Q8VDI7	Ubiquitin-associated domain-containing protein 1 OS=Mus musculus OX=10090 GN=Ubac1 PE=1 SV=2	0	18.304	10	4	13	4	409	45.5	4.97	33.05	4	0	0	1.88941e+07	High	1
High	Master Protein	Q9CQ75	NADH dehydrogenase [ubiquinone] 1 alpha subcomplex subunit 2 OS=Mus musculus OX=10090 GN=Ndufa2 PE=1 SV=3	0	18.282	24	2	6	2	99	10.9	9.99	19.54	2	0	0	2.58061e+07	High	1
High	Master Protein	Q8R4N0	Citramalyl-CoA lyase, mitochondrial OS=Mus musculus OX=10090 GN=Clybl PE=1 SV=2	0	18.278	12	4	7	4	338	37.5	8.54	22.55	4	0	0	1.0419e+07	High	1
High	Master Protein	A0A286YCZ6	Armadillo-like helical domain-containing 2 OS=Mus musculus OX=10090 GN=Armh2 PE=4 SV=1	0	18.254	13	3	6	3	238	27.7	9.03	17.3	3	0	0	3.43008e+07	High	1
High	Master Protein	Q9D3B1	Very-long-chain (3R)-3-hydroxyacyl-CoA dehydratase 2 OS=Mus musculus OX=10090 GN=Hacd2 PE=1 SV=1	0	18.228	14	3	6	3	254	28.4	9.58	13.28	3	0	0	1.77258e+07	High	1
High	Master Protein	A6X935	Inter alpha-trypsin inhibitor, heavy chain 4 OS=Mus musculus OX=10090 GN=Itih4 PE=1 SV=2	0	18.222	6	5	14	5	942	104.6	6.4	27.47	5	0	0	1.44363e+07	High	1
High	Master Protein	P47963	60S ribosomal protein L13 OS=Mus musculus OX=10090 GN=Rpl13 PE=1 SV=3	0	18.163	24	5	19	5	211	24.3	11.55	36.97	5	0	0	6.53115e+07	High	1
High	Master Protein	Q9EQK5	Major vault protein OS=Mus musculus OX=10090 GN=Mvp PE=1 SV=4	0	18.147	6	5	8	5	861	95.9	5.59	21.01	5	0	0	1.482e+07	High	1
High	Master Protein	P21995	Embigin OS=Mus musculus OX=10090 GN=Emb PE=1 SV=2	0	18.127	15	5	18	4	330	37	6.02	43.78	5	0	0	4.29582e+07	High	1
High	Master Protein	Q6PHN9	Ras-related protein Rab-35 OS=Mus musculus OX=10090 GN=Rab35 PE=1 SV=1	0	18.124	15	3	12	1	201	23	8.29	26.55	3	0	0	2.59425e+06	High	1
High	Master Protein	Q9JLI0	Aldo-keto reductase a OS=Mus musculus OX=10090 GN=Akr1c12 PE=1 SV=1	0	18.123	16	5	19	3	323	37	6.64	41.87	5	0	1	9.42678e+06	High	1
High	Master Protein	Q9D6D8	Probable inactive peptidyl-prolyl cis-trans isomerase-like 6 OS=Mus musculus OX=10090 GN=Ppil6 PE=1 SV=2	0	18.121	19	4	7	4	313	35.5	6.92	14.84	4	0	0	1.50546e+07	High	1
High	Master Protein	P79568	Class Ib MHC antigen Qa-2 OS=Mus musculus OX=10090 GN=H2-Q6 PE=1 SV=1	0	18.105	12	4	19	1	326	37.4	6.24	43.16	4	0	1	1.86908e+07	High	1
High	Master Protein	Q9CZX8	40S ribosomal protein S19 OS=Mus musculus OX=10090 GN=Rps19 PE=1 SV=3	0	18.092	32	6	20	6	145	16.1	10.4	42.68	6	0	0	4.66633e+07	High	1
High	Master Protein	Q9EQP2	EH domain-containing protein 4 OS=Mus musculus OX=10090 GN=Ehd4 PE=1 SV=1	0	18.089	8	5	7	5	541	61.4	6.76	14.35	5	0	0	4.72357e+06	High	1
High	Master Protein	Q6Q899	Antiviral innate immune response receptor RIG-I OS=Mus musculus OX=10090 GN=Ddx58 PE=1 SV=2	0	18.081	4	3	4	3	926	105.9	6.65	4.2	3	0	0	1.47978e+06	High	1
High	Master Protein	Q9CRB8	Mitochondrial fission process protein 1 OS=Mus musculus OX=10090 GN=Mtfp1 PE=1 SV=1	0	18.073	27	3	6	3	166	18.3	8.68	12.66	3	0	0	1.38069e+07	High	1
High	Master Protein	Q922P9	Cytokine-like nuclear factor N-PAC OS=Mus musculus OX=10090 GN=Glyr1 PE=1 SV=1	0	18.069	5	2	4	2	546	59.7	9.22	13.9	2	0	0	2.63174e+06	High	1
High	Master Protein	Q60759	Glutaryl-CoA dehydrogenase, mitochondrial OS=Mus musculus OX=10090 GN=Gcdh PE=1 SV=2	0	18.056	10	4	10	4	438	48.6	8.73	22.77	4	0	0	2.70423e+07	High	1
High	Master Protein	P62717	60S ribosomal protein L18a OS=Mus musculus OX=10090 GN=Rpl18a PE=1 SV=1	0	18.042	15	3	16	3	176	20.7	10.71	36.39	3	0	0	6.0194e+07	High	1
High	Master Protein	Q9CZR2	N-acetylated-alpha-linked acidic dipeptidase 2 OS=Mus musculus OX=10090 GN=Naalad2 PE=1 SV=2	0	18.029	4	2	4	2	740	82.7	8.37	17.31	2	0	0	1.26191e+06	High	1
High	Master Protein	P70458	Plasma serine protease inhibitor OS=Mus musculus OX=10090 GN=Serpina5 PE=1 SV=2	0	17.983	8	2	4	2	405	45.6	9.5	14.87	2	0	0	4.41408e+06	High	1
High	Master Protein	A2ASZ8	Calcium-binding mitochondrial carrier protein SCaMC-2 OS=Mus musculus OX=10090 GN=Slc25a25 PE=1 SV=1	0	17.934	9	3	6	3	469	52.6	8.54	16.37	3	0	0	8.40548e+06	High	1
High	Master Protein	Q80ZQ0	Sperm acrosome membrane-associated protein 4 OS=Mus musculus OX=10090 GN=Spaca4 PE=1 SV=1	0	17.897	26	2	6	2	127	13.4	6.09	43.64	2	0	0	5.03878e+07	High	1
High	Master Protein	Q6NSU2	RIKEN cDNA 2810408A11 gene OS=Mus musculus OX=10090 GN=2810408A11Rik PE=1 SV=1	0	17.828	11	4	11	4	435	46.7	7.58	22.72	4	0	0	3.91909e+07	High	1
High	Master Protein	Q91ZV0	Melanoma inhibitory activity protein 2 OS=Mus musculus OX=10090 GN=Mia2 PE=1 SV=3	0	17.824	3	3	3	3	1396	156.4	4.55	9.59	3	0	0	6.21267e+06	High	1
High	Master Protein	P50518	V-type proton ATPase subunit E 1 OS=Mus musculus OX=10090 GN=Atp6v1e1 PE=1 SV=2	0	17.8	15	3	10	2	226	26.1	8.43	31.03	3	0	0	9.15584e+06	High	1
High	Master Protein	Q8BVU5	ADP-ribose pyrophosphatase, mitochondrial OS=Mus musculus OX=10090 GN=Nudt9 PE=1 SV=1	0	17.78	11	3	5	3	350	38.6	6.76	13.14	3	0	0	3.31816e+06	High	1
High	Master Protein	Q402U7	Serine protease 44 OS=Mus musculus OX=10090 GN=Prss44 PE=2 SV=1	0	17.759	11	3	4	3	372	41	8.15	11.06	3	0	0	3.43462e+06	High	1
High	Master Protein	Q80UU9	Membrane-associated progesterone receptor component 2 OS=Mus musculus OX=10090 GN=Pgrmc2 PE=1 SV=2	0	17.742	18	4	14	3	217	23.3	5.15	31.77	4	0	0	1.82597e+07	High	1
High	Master Protein	Q8C7R4	Ubiquitin-like modifier-activating enzyme 6 OS=Mus musculus OX=10090 GN=Uba6 PE=1 SV=1	0	17.74	4	4	9	4	1053	117.9	6.11	21.32	4	0	0	9.15073e+06	High	1
High	Master Protein	P02468	Laminin subunit gamma-1 OS=Mus musculus OX=10090 GN=Lamc1 PE=1 SV=2	0	17.738	3	4	4	4	1607	177.2	5.21	6.69	4	0	0	1.14631e+06	High	1
High	Master Protein	O88587	Catechol O-methyltransferase OS=Mus musculus OX=10090 GN=Comt PE=1 SV=2	0	17.724	17	4	19	4	265	29.5	5.83	33.26	4	0	0	4.33856e+07	High	1
High	Master Protein	Q6PAR5	GTPase-activating protein and VPS9 domain-containing protein 1 OS=Mus musculus OX=10090 GN=Gapvd1 PE=1 SV=2	0	17.714	2	3	6	3	1458	162.3	5.19	15.4	3	0	0	5.00375e+06	High	1
High	Master Protein	Q9QY81	Nuclear pore membrane glycoprotein 210 OS=Mus musculus OX=10090 GN=Nup210 PE=1 SV=2	0	17.69	3	4	5	4	1886	204	6.65	11.88	4	0	0	2.1215e+07	High	1
High	Master Protein	A6PWV3	Izumo sperm-egg fusion protein 3 OS=Mus musculus OX=10090 GN=Izumo3 PE=1 SV=1	0	17.661	14	4	7	4	263	30.3	6.77	16.87	4	0	0	4.30741e+06	High	1
High	Master Protein	Q400C8	Archaemetzincin-2 OS=Mus musculus OX=10090 GN=Amz2 PE=2 SV=1	0	17.655	11	5	7	5	359	41.3	7.66	17.45	5	0	0	2.13403e+07	High	1
High	Master Protein	E9Q411	Neuroblastoma-amplified sequence OS=Mus musculus OX=10090 GN=Nbas PE=1 SV=1	0	17.617	2	6	21	6	2356	265.6	5.95	24.67	6	0	0	6.97819e+06	High	1
High	Master Protein	Q62465	Synaptic vesicle membrane protein VAT-1 homolog OS=Mus musculus OX=10090 GN=Vat1 PE=1 SV=3	0	17.546	17	5	9	5	406	43.1	6.37	23.4	5	0	0	1.13835e+07	High	1
High	Master Protein	P70248	Unconventional myosin-If OS=Mus musculus OX=10090 GN=Myo1f PE=1 SV=1	0	17.54	4	4	7	4	1099	125.9	8.92	13.71	4	0	0	4.38128e+06	High	1
High	Master Protein	Q8CEE6	PAS domain-containing serine/threonine-protein kinase OS=Mus musculus OX=10090 GN=Pask PE=1 SV=3	0	17.53	5	6	7	6	1383	151.2	5.07	17.66	6	0	0	1.09118e+07	High	1
High	Master Protein	Q9D9W1	Protein pitchfork OS=Mus musculus OX=10090 GN=Pifo PE=1 SV=1	0	17.522	15	3	6	3	207	23.4	9.92	11.15	3	0	0	9.11119e+06	High	1
High	Master Protein	Q91YI0	Argininosuccinate lyase OS=Mus musculus OX=10090 GN=Asl PE=1 SV=1	0	17.513	11	4	13	4	464	51.7	6.96	30.13	4	0	0	22918212	High	1
High	Master Protein	Q7TSG5	SH3 domain-containing protein 21 OS=Mus musculus OX=10090 GN=Sh3d21 PE=1 SV=1	0	17.508	5	2	9	2	549	60.3	8.27	29.13	2	0	0	5.53822e+06	High	1
High	Master Protein	Q9Z204	Heterogeneous nuclear ribonucleoproteins C1/C2 OS=Mus musculus OX=10090 GN=Hnrnpc PE=1 SV=1	0	17.506	7	3	16	3	313	34.4	5.05	40.63	3	0	0	2.68148e+07	High	1
High	Master Protein	P14115	60S ribosomal protein L27a OS=Mus musculus OX=10090 GN=Rpl27a PE=1 SV=5	0	17.505	22	3	6	3	148	16.6	11.12	19.08	3	0	0	2.30346e+07	High	1
High	Master Protein	O35343	Importin subunit alpha-3 OS=Mus musculus OX=10090 GN=Kpna4 PE=1 SV=1	0	17.435	7	2	2	2	521	57.9	4.94	7.82	2	0	0	496834	High	1
High	Master Protein	P17047	Lysosome-associated membrane glycoprotein 2 OS=Mus musculus OX=10090 GN=Lamp2 PE=1 SV=2	0	17.424	11	5	22	5	415	45.7	7.39	43.57	5	0	0	1.28892e+08	High	1
High	Master Protein	P54731	FAS-associated factor 1 OS=Mus musculus OX=10090 GN=Faf1 PE=1 SV=2	0	17.422	8	5	11	5	649	73.8	4.86	29.79	5	0	0	3.30644e+07	High	1
High	Master Protein	Q9CPW2	Ferredoxin-2, mitochondrial OS=Mus musculus OX=10090 GN=Fdx2 PE=1 SV=1	0	17.373	24	3	3	3	174	18.8	6.04	13.01	3	0	0	6.22509e+06	High	1
High	Master Protein	Q9D5V5	Cullin-5 OS=Mus musculus OX=10090 GN=Cul5 PE=1 SV=3	0	17.356	5	3	5	3	780	90.9	7.81	9.52	3	0	0	893499	High	1
High	Master Protein	Q9EPK6	Nucleotide exchange factor SIL1 OS=Mus musculus OX=10090 GN=Sil1 PE=1 SV=2	0	17.338	11	5	15	5	465	52.4	5.27	21.85	5	0	0	1.02009e+07	High	1
High	Master Protein	Q6J756	Calpain-11 OS=Mus musculus OX=10090 GN=Capn11 PE=1 SV=1	0	17.335	7	5	16	5	714	82.9	6.47	32.62	5	0	0	1.42146e+07	High	1
High	Master Protein	Q99JX3	Golgi reassembly-stacking protein 2 OS=Mus musculus OX=10090 GN=Gorasp2 PE=1 SV=3	0	17.331	11	4	8	4	451	47	4.79	15.33	4	0	0	6.20379e+06	High	1
High	Master Protein	Q9Z1X2	Phosphatidylserine synthase 2 OS=Mus musculus OX=10090 GN=Ptdss2 PE=1 SV=2	0	17.328	9	4	9	4	473	55	7.09	20.98	4	0	0	1.45986e+07	High	1
High	Master Protein	Q9QYB8	Beta-adducin OS=Mus musculus OX=10090 GN=Add2 PE=1 SV=4	0	17.326	6	4	8	3	725	80.6	6.21	18.52	4	0	0	7.7651e+06	High	1
High	Master Protein	Q9ESW4	Acylglycerol kinase, mitochondrial OS=Mus musculus OX=10090 GN=Agk PE=1 SV=1	0	17.323	8	2	2	2	421	46.9	8.4	8.1	2	0	0	2300484	High	1
High	Master Protein	P61358	60S ribosomal protein L27 OS=Mus musculus OX=10090 GN=Rpl27 PE=1 SV=2	0	17.303	36	4	14	4	136	15.8	10.56	37.43	4	0	0	7.67319e+07	High	1
High	Master Protein	P63001	Ras-related C3 botulinum toxin substrate 1 OS=Mus musculus OX=10090 GN=Rac1 PE=1 SV=1	0	17.262	29	5	12	1	192	21.4	8.5	22.62	5	0	0		High	1
High	Master Protein	Q61206	Platelet-activating factor acetylhydrolase IB subunit alpha2 OS=Mus musculus OX=10090 GN=Pafah1b2 PE=1 SV=2	0	17.258	12	2	14	2	229	25.6	5.92	45.67	2	0	0	2.1379e+07	High	1
High	Master Protein	Q9CR67	Transmembrane protein 33 OS=Mus musculus OX=10090 GN=Tmem33 PE=1 SV=1	0	17.257	16	4	11	4	247	28	9.66	29.5	4	0	0	2.62652e+07	High	1
High	Master Protein	Q80VQ0	Aldehyde dehydrogenase family 3 member B1 OS=Mus musculus OX=10090 GN=Aldh3b1 PE=1 SV=1	0	17.239	7	3	9	3	468	52.3	7.55	13.51	3	0	0	9.14503e+06	High	1
[truncated: 2,304 more rows]
